# Supplementary material for: Multiparity induces persistent myocardial structural, functional and transcriptomic remodelling in mice
Source: Sci Rep. 2025 Jul 7;15:24254. doi: 10.1038/s41598-025-08248-z (PMC12234663; doi:10.1038/s41598-025-08248-z)
Supplement: Supplementary file 2 — Supplementary Material 2 [file 41598_2025_8248_MOESM2_ESM.xlsx]

## Sheet: 1. GO Terms 
Supplemetary File S4:	List fo eriched GO terms (tab1), biological pathways (tab2) and disease pertubations ( tab3)
1. List of Gene Ontology term enrichedby the 128 differentially expressed genes in MPO vs. NPO analysed through ShinyGO 0.77
1A. Biological Processes
Enrichment FDR	nGenes	Pathway Genes	Fold Enrichment	Pathway	URL	Genes
0.002115	3	5	91.6026	GO:0038133 ERBB2-ERBB3 signaling pathway	http://amigo.geneontology.org/amigo/term/GO:0038133	Erbb3 Myoc Nrg1
0.0436179	2	3	81.4245	GO:0070358 actin polymerization-dependent cell motility	http://amigo.geneontology.org/amigo/term/GO:0070358	Enah Eps8
0.0436179	2	4	81.4245	GO:0072086 specification of loop of Henle identity	http://amigo.geneontology.org/amigo/term/GO:0072086	Irx2 Irx1
0.0436179	2	4	81.4245	GO:0072268 pattern specification involved in metanephros development	http://amigo.geneontology.org/amigo/term/GO:0072268	Irx2 Irx1
0.00302251	3	6	73.2821	GO:0038129 ERBB3 signaling pathway	http://amigo.geneontology.org/amigo/term/GO:0038129	Erbb3 Myoc Nrg1
0.002115	4	15	40.7123	GO:0038128 ERBB2 signaling pathway	http://amigo.geneontology.org/amigo/term/GO:0038128	Erbb3 Myoc Egf Nrg1
0.0436179	5	74	10.0112	GO:0007422 peripheral nervous system development	http://amigo.geneontology.org/amigo/term/GO:0007422	Etv1 Erbb3 Ednrb Myoc Nrg1
0.00468919	10	309	5.62842	GO:0046942 carboxylic acid transport	http://amigo.geneontology.org/amigo/term/GO:0046942	Slc17a1 Slc7a2 Slc16a1 Slc7a1 Slco1a6 Folr1 Cltrn Slc22a6 Slc22a19 Ceacam2
0.002115	12	382	5.40827	GO:0015711 organic anion transport	http://amigo.geneontology.org/amigo/term/GO:0015711	Slc17a1 Slc22a6 Slc22a19 Slc7a2 Slc16a1 Slc7a1 Slco1a6 Folr1 Cltrn Slc22a7 Ceacam2 Slc22a8
0.0436179	9	337	4.50504	GO:0015849 organic acid transport	http://amigo.geneontology.org/amigo/term/GO:0015849	Cltrn Slc7a2 Slc7a1 Slco1a6 Folr1 Apoe Slc22a6 Slc16a1 Ceacam2
0.0233383	12	541	3.85695	GO:0006820 anion transport	http://amigo.geneontology.org/amigo/term/GO:0006820	Slc17a1 Slc22a6 Slc22a19 Slc7a2 Slc16a1 Slc7a1 Slco1a6 Folr1 Cltrn Slc22a8 Slc22a7 Ceacam2
0.00302251	25	1444	2.67609	GO:0007155 cell adhesion	http://amigo.geneontology.org/amigo/term/GO:0007155	Folr1 Cadm3 Ptprd Cdh11 Cdhr2 Itga9 Plxnc1 Tnfrsf12a Npnt Fbln1 Sdc4 Erbb3 Slk Myoc Mpzl2 Dpp4 Ncam1 Slc7a1 Ackr3 Pcdhgb7 Ntn1 Cbln1 Gsn Ceacam2 Nrg1
0.00375986	37	2751	2.05318	GO:0009653 anatomical structure morphogenesis	http://amigo.geneontology.org/amigo/term/GO:0009653	Ntn1 Enah Fgf7 Csrp3 Cdh11 Tmem108 Lrtm1 Plxnc1 Tnfrsf12a Egf Ptprd Ngp Nrg1 Prkd1 Fbln1 Nolc1 Myoc Sall1 Irx5 Ackr3 Syne3 Irx2 Irx1 Apoe Sdc4 Hoxd8 Cbln1 Ankrd23 Folr1 Etv1 Eps8 Myl12a Npnt Sin3a Scml2 Ceacam2 Mical2
1B. Cellular Components
Enrichment FDR	nGenes	Pathway Genes	Fold Enrichment	Pathway	URL	Genes
0.00209184	9	254	5.52377	GO:0016323 basolateral plasma membrane	http://amigo.geneontology.org/amigo/term/GO:0016323	Folr1 Erbb3 Slc22a6 Slc16a1 Slc7a1 Slc22a8 Slc22a7 Slc22a19 Ceacam2
0.00132929	10	284	5.4283	GO:0009925 basal plasma membrane	http://amigo.geneontology.org/amigo/term/GO:0009925	Erbb3 Itga9 Folr1 Slc22a6 Slc16a1 Slc7a1 Slc22a8 Slc22a7 Slc22a19 Ceacam2
0.00172565	10	304	5.1318	GO:0045178 basal part of cell	http://amigo.geneontology.org/amigo/term/GO:0045178	Erbb3 Itga9 Folr1 Slc22a6 Slc16a1 Slc7a1 Slc22a8 Slc22a7 Slc22a19 Ceacam2
0.00132929	12	407	4.60893	GO:0016324 apical plasma membrane	http://amigo.geneontology.org/amigo/term/GO:0016324	Erbb3 Folr1 Slc17a1 Slc22a19 Slc16a1 Cdhr2 Dpp4 Slc7a1 Slc22a8 Cyp4a31 Ceacam2 Nrg1
0.00366231	12	503	3.797	GO:0045177 apical part of cell	http://amigo.geneontology.org/amigo/term/GO:0045177	Erbb3 Folr1 Slc17a1 Slc22a19 Slc16a1 Cdhr2 Dpp4 Slc7a1 Slc22a8 Cyp4a31 Ceacam2 Nrg1
0.000125521	30	2503	2.67844	GO:0005576 extracellular region	http://amigo.geneontology.org/amigo/term/GO:0005576	Fbln1 Igfbp3 Gsn Apoe Pi16 Myoc Fgf7 Dkk2 Pcsk6 Cbln1 Ngp Nrg1 Egf Npnt Folr1 Sdc4 Erbb3 Ntn1 Serpina1f Smoc1 Slmap Clec3b Thsd4 Kap Guca2b Dpp4 Htra4 Adamtsl3 Cyp4a31 Ceacam2
0.00132929	23	1362	2.64017	GO:0098590 plasma membrane region	http://amigo.geneontology.org/amigo/term/GO:0098590	Cadm3 Eps8 Erbb3 Gsg1l Cltrn Ptprd Cbln1 Itga9 Folr1 Slc17a1 Slc22a6 Slc22a19 Slc16a1 Plvap Cdhr2 Dpp4 Slc7a1 Ackr3 Slc22a8 Slc22a7 Cyp4a31 Ceacam2 Nrg1
0.00567025	19	1714	2.56137	GO:0005615 extracellular space	http://amigo.geneontology.org/amigo/term/GO:0005615	Fbln1 Igfbp3 Gsn Apoe Pi16 Myoc Fgf7 Dkk2 Pcsk6 Cbln1 Ngp Nrg1 Egf Erbb3 Serpina1f Slmap Clec3b Cyp4a31 Ceacam2
0.0128867	18	1525	2.43462	GO:0005887 integral component of plasma membrane	http://amigo.geneontology.org/amigo/term/GO:0005887	Cadm3 Erbb3 Slc17a1 Tspan9 Slc16a1 Cdhr2 Itga9 Adgrd1 Gsg1l Plxnc1 Slco1a6 Eps8 Slc22a6 Ptprd Nrg1 Cacna1h Slc6a20b Ceacam2
0.010595	19	1609	2.41729	GO:0031226 intrinsic component of plasma membrane	http://amigo.geneontology.org/amigo/term/GO:0031226	Folr1 Cadm3 Erbb3 Slc17a1 Tspan9 Slc16a1 Cdhr2 Itga9 Adgrd1 Gsg1l Plxnc1 Slco1a6 Eps8 Slc22a6 Ptprd Nrg1 Cacna1h Slc6a20b Ceacam2
1C. Molecular Function
Enrichment FDR	nGenes	Pathway Genes	Fold Enrichment	Pathway	URL	Genes
0.0216119	2	6	61.0684	GO:0000064 L-ornithine transmembrane transporter activity	http://amigo.geneontology.org/amigo/term/GO:0000064	Slc7a2 Slc7a1
0.0222841	2	7	48.8547	GO:0015189 L-lysine transmembrane transporter activity	http://amigo.geneontology.org/amigo/term/GO:0015189	Slc7a2 Slc7a1
0.0222841	2	6	48.8547	GO:0043125 ErbB-3 class receptor binding	http://amigo.geneontology.org/amigo/term/GO:0043125	Erbb3 Nrg1
0.010339	3	22	40.7123	GO:0015347 sodium-independent organic anion transmembrane transporter activity	http://amigo.geneontology.org/amigo/term/GO:0015347	Slc22a6 Slco1a6 Slc22a19
0.0360086	2	9	34.8962	GO:0061459 L-arginine transmembrane transporter activity	http://amigo.geneontology.org/amigo/term/GO:0061459	Slc7a1 Slc7a2
0.0222841	3	31	17.4481	GO:0030296 protein tyrosine kinase activator activity	http://amigo.geneontology.org/amigo/term/GO:0030296	Nrg1 Erbb3 Egf
0.0156203	4	47	14.369	GO:0001968 fibronectin binding	http://amigo.geneontology.org/amigo/term/GO:0001968	Igfbp3 Fbln1 Sdc4 Myoc
0.0216119	4	64	11.9158	GO:0008028 monocarboxylic acid transmembrane transporter activity	http://amigo.geneontology.org/amigo/term/GO:0008028	Slc16a1 Slco1a6 Slc22a19 Ceacam2
0.0271389	4	72	9.39513	GO:0016651 oxidoreductase activity acting on NAD(P)H	http://amigo.geneontology.org/amigo/term/GO:0016651	Miox Ndufa10 Mical2 Akr1c21
0.0216119	5	160	7.93096	GO:0004497 monooxygenase activity	http://amigo.geneontology.org/amigo/term/GO:0004497	Akr1c21 Miox Cyp4a31 Cyp2j11 Mical2
0.00633222	8	183	7.34657	GO:0008514 organic anion transmembrane transporter activity	http://amigo.geneontology.org/amigo/term/GO:0008514	Slc22a6 Slc7a2 Slc7a1 Slco1a6 Slc22a19 Slc16a1 Slc22a7 Slc22a8
0.0216119	6	167	6.15816	GO:0046943 carboxylic acid transmembrane transporter activity	http://amigo.geneontology.org/amigo/term/GO:0046943	Slc7a2 Slc16a1 Slc7a1 Slco1a6 Slc22a19 Ceacam2
0.0216119	6	168	6.10684	GO:0005342 organic acid transmembrane transporter activity	http://amigo.geneontology.org/amigo/term/GO:0005342	Slc7a2 Slc16a1 Slc7a1 Slco1a6 Slc22a19 Ceacam2
0.0122039	8	244	5.52031	GO:0015291 secondary active transmembrane transporter activity	http://amigo.geneontology.org/amigo/term/GO:0015291	Slc22a6 Slc5a10 Slco1a6 Slc17a1 Slc6a20b Slc16a1 Slc22a8 Slc22a19
0.0122039	9	316	5.01932	GO:0008509 anion transmembrane transporter activity	http://amigo.geneontology.org/amigo/term/GO:0008509	Slc22a6 Slc7a2 Slc7a1 Slco1a6 Slc22a19 Slc17a1 Slc16a1 Slc22a8 Slc22a7
0.0222841	9	388	3.83007	GO:0022804 active transmembrane transporter activity	http://amigo.geneontology.org/amigo/term/GO:0022804	Slc22a6 Slc5a10 Slco1a6 Ndufa10 Slc17a1 Slc6a20b Slc16a1 Slc22a8 Slc22a19
0.0347722	15	1071	2.44274	GO:0022857 transmembrane transporter activity	http://amigo.geneontology.org/amigo/term/GO:0022857	Slc17a1 Slc22a6 Slc7a2 Slc16a1 Slc7a1 Slc5a10 Kcnj15 Slco1a6 Slc22a19 Ndufa10 Cacna1h Slc6a20b Slc22a8 Slc22a7 Ceacam2
0.0347722	16	1165	2.34315	GO:0005215 transporter activity	http://amigo.geneontology.org/amigo/term/GO:0005215	Slc17a1 Slc22a6 Slc7a2 Slc16a1 Slc7a1 Slc5a10 Kcnj15 Slco1a6 Apoe Slc22a19 Ndufa10 Cacna1h Slc6a20b Slc22a8 Slc22a7 Ceacam2

## Sheet: 2. Bioplanet 2019
2. List of enriched biological pathways upregulated and downregulated analysed in Bioplanet, 2019 through ENRICHR tool
2A. Upregulated Pathways
No.	Term	P-value	Adjusted P-value	Odds Ratio	Combined Score	Genes
1	TGF-beta regulation of extracellular matrix	0.00133894	0.134447	4.68769	31.0132	DPP4	FGF7	SDC4	FBLN1	PRKD1	APOE	PCSK6
2	Adherens junction actin cytoskeletal organization	0.00164655	0.134447	38.5358	246.979	CADM3	CDH11
3	Cell adhesion molecules (CAMs)	0.00271684	0.134447	11.7336	69.3254	CADM3	SDC4	NCAM1
4	Amino acid transport across the plasma membrane	0.00302129	0.134447	27.515	159.644	SLC7A1	SLC7A2
5	Cell-cell communication	0.00394501	0.140443	10.2255	56.6014	CADM3	CDH11	NTN1
6	Amino acid and oligopeptide SLC transporters	0.00653314	0.171393	18.044	90.7769	SLC7A1	SLC7A2
7	NCAM1 interactions	0.00730329	0.171393	16.9804	83.5339	NCAM1	CACNA1H
8	Delta Np63 pathway	0.00770304	0.171393	16.4942	80.263	IGFBP3	NRG1
9	Developmental biology	0.00909651	0.171838	4.21624	19.8157	NCAM1	PLXNC1	PCSK6	NTN1	CACNA1H
10	EGFR1 pathway	0.00965381	0.171838	7.31226	33.9318	FGF7	SDC4	IGFBP3
11	Nectin/Necl trans heterodimerization	0.010678	0.172789	142	644.619	CADM3
12	Lipid and lipoprotein metabolism	0.0136055	0.175373	3.79908	16.3257	SIN3A	ETNK2	HMGCS2	PRKD1	APOE
13	FGFR2b ligand binding and activation	0.0142124	0.175373	94.6606	402.652	FGF7
14	Cell junction organization	0.0153684	0.175373	11.3079	47.2156	CADM3	CDH11
15	FGF signaling pathway	0.0159233	0.175373	11.0897	45.9112	SDC4	NCAM1
16	Ketone body metabolism	0.0177344	0.175373	70.9909	286.253	HMGCS2
17	GRB7 events in ERBB2 signaling	0.0177344	0.175373	70.9909	286.253	NRG1
18	Neuroregulin receptor degredation protein-1 controls ErbB3 receptor recycling	0.0177344	0.175373	70.9909	286.253	NRG1
19	Axon guidance	0.0200674	0.183906	4.11016	16.0652	NCAM1	PLXNC1	NTN1	CACNA1H
20	NCAM signaling for neurite out-growth	0.0206636	0.183906	9.60617	37.266	NCAM1	CACNA1H
21	Ghrelin-mediated regulation of food intake and energy homeostasis	0.0247414	0.186085	47.3212	175.054	IGFBP3
22	Down syndrome cell adhesion molecule (DSCAM) interactions	0.0247414	0.186085	47.3212	175.054	NTN1
23	Second messenger role in netrin-1 signaling	0.0247414	0.186085	47.3212	175.054	NTN1
24	Transport of inorganic cations/anions and amino acids/oligopeptides	0.026607	0.186085	8.34836	30.276	SLC7A1	SLC7A2
25	Ketone body biosynthesis and degradation	0.0282264	0.186085	40.5584	144.692	HMGCS2
26	Glucose-dependent insulinotropic polypeptide (GIP) biosynthesis, secretion, and inactivation	0.0282264	0.186085	40.5584	144.692	DPP4
27	Netrin mediated repulsion signals	0.0282264	0.186085	40.5584	144.692	NTN1
28	Glypican-3 pathway	0.0351599	0.213828	31.5414	105.596	FGF7
29	Phosphatidylethanolamine biosynthesis	0.0386084	0.213828	28.3855	92.3744	ETNK2
30	HDL-mediated lipid transport	0.0386084	0.213828	28.3855	92.3744	APOE
31	Caspase-mediated cleavage of cytoskeletal proteins	0.0420447	0.213828	25.8033	81.7712	GSN
32	Chylomicron-mediated lipid transport	0.0420447	0.213828	25.8033	81.7712	APOE
33	Incretin biosynthesis, secretion, and inactivation	0.0420447	0.213828	25.8033	81.7712	DPP4
34	Insulin-like growth factor (IGF) activity regulation by insulin-like growth factor binding proteins (IGFBPs)	0.0420447	0.213828	25.8033	81.7712	IGFBP3
35	Signaling by NODAL	0.0420447	0.213828	25.8033	81.7712	PCSK6
36	DCC-mediated attractive signaling	0.0454691	0.218743	23.6515	73.1003	NTN1
37	Downregulation of ERBB2-ERBB3 signaling	0.0454691	0.218743	23.6515	73.1003	NRG1
38	Terpenoid backbone biosynthesis	0.0488814	0.220206	21.8308	65.8931	HMGCS2
39	FGFR ligand binding and activation	0.0488814	0.220206	21.8308	65.8931	FGF7
40	FSH regulation of apoptosis	0.0515971	0.220206	3.75488	11.1306	IGFBP3	PRKD1	APOE
41	Mechanisms of transcriptional repression by DNA methylation	0.0522817	0.220206	20.2701	59.8194	SIN3A
42	Amyloids	0.0522817	0.220206	20.2701	59.8194	GSN
43	Lipid metabolism regulation by peroxisome proliferator-activated receptor alpha (PPAR-alpha)	0.0532422	0.220206	5.63544	16.5282	SIN3A	HMGCS2
44	Synaptic proteins at the synaptic junction	0.05567	0.220206	18.9176	54.6399	NCAM1
45	Other semaphorin interactions	0.05567	0.220206	18.9176	54.6399	PLXNC1
46	Statin pathway	0.0624111	0.231441	16.6898	46.2978	APOE
47	Heparan sulfate/heparin glycosaminoglycan (HS-GAG) degradation	0.0624111	0.231441	16.6898	46.2978	SDC4
48	Effect of METS on macrophage differentiation	0.0624111	0.231441	16.6898	46.2978	SIN3A
49	Hypoxia and p53 in the cardiovascular system	0.069105	0.246014	14.9311	39.8978	IGFBP3
50	p38 MK2 pathway	0.069105	0.246014	14.9311	39.8978	ETV1
51	Lipoprotein metabolism	0.0724343	0.247948	14.1836	37.2331	APOE
52	Tetrasaccharide linker sequence formation in glycosaminoglycan biosynthesis	0.0724343	0.247948	14.1836	37.2331	SDC4
53	Collagen binding in corneal epithelia mediated by Erk and PI-3 Kinase	0.0757519	0.248452	13.5074	34.8529	GSN
54	Butanoate metabolism	0.0757519	0.248452	13.5074	34.8529	HMGCS2
55	Rho cell motility signaling pathway	0.0790578	0.248452	12.8926	32.7159	GSN
56	SHC1 events in ERBB2 signaling	0.0790578	0.248452	12.8926	32.7159	NRG1
57	Sphingolipid de novo biosynthesis	0.0823521	0.248452	12.3312	30.788	PRKD1
58	MicroRNAs in muscle cell differentiation	0.0823521	0.248452	12.3312	30.788	PRKD1
59	Heparan sulfate/heparin glycosaminoglycan (HS-GAG) biosynthesis	0.0823521	0.248452	12.3312	30.788	SDC4
60	Prostaglandin biosynthesis and regulation	0.0856349	0.251051	11.8167	29.0414	EDNRB
61	Myometrial relaxation and contraction pathways	0.0860344	0.251051	4.24883	10.4224	IGFBP3	PRKD1
62	Calcium signaling pathway	0.0881816	0.253167	4.18627	10.1657	EDNRB	CACNA1H
63	Prion diseases	0.0921658	0.25694	10.9063	26.0024	NCAM1
64	IGF1 pathway	0.0954141	0.25694	10.5017	24.674	PRKD1
65	Alzheimer's disease	0.0980388	0.25694	3.92593	9.11754	BACE2	APOE
66	FRS2-mediated cascade	0.101876	0.25694	9.77618	22.3287	FGF7
67	Syndecan 4 pathway	0.105091	0.25694	9.4497	21.2895	SDC4
68	Alpha-V beta-3 integrin/OPN pathway	0.105091	0.25694	9.4497	21.2895	GSN
69	N-cadherin signaling events	0.105091	0.25694	9.4497	21.2895	GSN
70	Negative regulation of FGFR signaling	0.105091	0.25694	9.4497	21.2895	FGF7
71	Netrin-mediated signaling events	0.105091	0.25694	9.4497	21.2895	NTN1
72	EGF receptor transactivation by GPCRs in cardiac hypertrophy	0.108293	0.25694	9.14428	20.3269	EDNRB
73	Nuclear signaling by ErbB4	0.108293	0.25694	9.14428	20.3269	NRG1
74	Lipid digestion, mobilization, and transport	0.111485	0.25694	8.85795	19.4332	APOE
75	Fatty acid, triacylglycerol, and ketone body metabolism	0.111639	0.25694	3.62494	7.94763	SIN3A	HMGCS2
76	EGF receptor (ErbB1) signaling pathway	0.114665	0.25694	8.58898	18.6015	GSN
77	Signal transduction by L1	0.114665	0.25694	8.58898	18.6015	NCAM1
78	ERBB4 signaling events	0.117835	0.25694	8.33583	17.826	NRG1
79	Phospholipid metabolism	0.120967	0.25694	3.44846	7.28397	ETNK2	PRKD1
80	Actions of nitric oxide in the heart	0.120993	0.25694	8.09714	17.1014	SLC7A1
81	Netrin-1 signaling	0.120993	0.25694	8.09714	17.1014	NTN1
82	Vitamin B12 metabolism	0.120993	0.25694	8.09714	17.1014	APOE
83	Wnt interactions in lipid metabolism and immune response	0.120993	0.25694	8.09714	17.1014	APOE
84	Malaria	0.124139	0.25694	7.87172	16.4232	SDC4
85	RAC1 activity regulation	0.124139	0.25694	7.87172	16.4232	EPS8
86	Signaling by FGFR mutants	0.124139	0.25694	7.87172	16.4232	FGF7
87	Chondroitin sulfate/dermatan sulfate metabolism	0.136617	0.26177	7.08273	14.0987	SDC4
88	Heparan sulfate/heparin glycosaminoglycan (HS-GAG) metabolism	0.136617	0.26177	7.08273	14.0987	SDC4
89	Type I interferon (interferon-alpha/beta) pathway	0.136617	0.26177	7.08273	14.0987	PTPRD
90	Valine, leucine and isoleucine degradation	0.136617	0.26177	7.08273	14.0987	HMGCS2
91	Beta-3 integrin cell surface interactions	0.136617	0.26177	7.08273	14.0987	SDC4
92	Phospholipase C-mediated cascade	0.139709	0.26177	6.90953	13.5993	FGF7
93	Agrin in postsynaptic differentiation	0.139709	0.26177	6.90953	13.5993	NRG1
94	ERBB2/ERBB3 signaling events	0.139709	0.26177	6.90953	13.5993	NRG1
95	PI3K events in ERBB2 signaling	0.139709	0.26177	6.90953	13.5993	NRG1
96	Apoptotic execution phase	0.14586	0.270449	6.58732	12.6813	GSN
97	Arf6 integrin-mediated signaling pathway	0.14892	0.273275	6.43719	12.2586	EDNRB
98	TAp63 pathway	0.151968	0.276024	6.29374	11.8579	IGFBP3
99	SLC-mediated transmembrane transport	0.15373	0.276403	2.96085	5.54437	SLC7A1	SLC7A2
100	PI3K cascade	0.158034	0.279734	6.02515	11.1161	FGF7
101	Actin cytoskeleton regulation	0.158725	0.279734	2.89998	5.33765	FGF7	GSN
102	Hedgehog signaling pathway	0.167052	0.291522	5.66255	10.1328	SIN3A
103	Sphingolipid metabolism	0.173011	0.293295	5.44406	9.55105	PRKD1
104	Androgen receptor proteolysis and transcription regulation	0.173011	0.293295	5.44406	9.55105	GSN
105	PPAR signaling pathway	0.173011	0.293295	5.44406	9.55105	HMGCS2
106	Caspase cascade in apoptosis	0.181872	0.302553	5.14612	8.77132	GSN
107	HIV-1 Nef as negative effector of Fas and TNF	0.181872	0.302553	5.14612	8.77132	GSN
108	Myc repressed pathway	0.193541	0.315693	4.79599	7.8763	HMGCS2
109	Melanoma	0.196432	0.315693	4.71576	7.6746	FGF7
110	Endothelins	0.196432	0.315693	4.71576	7.6746	EDNRB
111	BDNF signaling pathway	0.198355	0.315693	2.50065	4.04529	IGFBP3	CDH11
112	LPA receptor mediated events	0.199314	0.315693	4.63815	7.48076	PRKD1
113	Glycerophospholipid metabolism	0.202185	0.315693	4.56305	7.29436	ETNK2
114	Telomerase regulation	0.202185	0.315693	4.56305	7.29436	SIN3A
115	G alpha 13 pathway	0.205046	0.317376	4.49033	7.11502	PRKD1
116	Semaphorin interactions	0.210739	0.32098	4.35161	6.77605	PLXNC1
117	Mitochondrial pathway of apoptosis: caspases	0.21357	0.32098	4.2854	6.61577	GSN
118	CDC42 signaling events	0.21357	0.32098	4.2854	6.61577	EPS8
119	C-Myb transcription factor network	0.216391	0.32098	4.22117	6.46121	SIN3A
120	Signaling events mediated by HDAC class I	0.216391	0.32098	4.22117	6.46121	SIN3A
121	Glycerophospholipid biosynthesis	0.219202	0.322462	4.15882	6.31211	ETNK2
122	Interferon-gamma signaling pathway	0.224794	0.327979	4.03948	6.0292	NCAM1
123	SMAD2/3 nuclear pathway	0.230348	0.333349	3.92677	5.76514	SIN3A
124	Peptide G-protein coupled receptors	0.23311	0.334625	3.87273	5.63964	EDNRB
125	ECM-receptor interaction	0.238604	0.339397	3.76897	5.40074	SDC4
126	Granule cell survival pathway	0.241337	0.339397	3.71914	5.28698	PLAGL1
127	Interleukin-2 signaling pathway	0.24288	0.339397	1.63978	2.32059	DPP4	SCML2	PCSK6	SLC7A1
128	Melanogenesis	0.244061	0.339397	3.6706	5.17679	EDNRB
129	Wnt signaling pathway and pluripotency	0.249478	0.342647	3.57722	4.96655	PRKD1
130	L1CAM interactions	0.252173	0.342647	3.53227	4.8662	NCAM1
131	Senescence and autophagy	0.252173	0.342647	3.53227	4.8662	GSN
132	MAPK signaling pathway	0.254971	0.343825	2.09799	2.86712	FGF7	CACNA1H
133	MicroRNAs in cardiomyocyte hypertrophy	0.257533	0.344669	3.44568	4.67443	NRG1
134	Signaling by ERBB4	0.262856	0.346581	3.3632	4.49374	NRG1
135	Fc gamma receptor-mediated phagocytosis	0.262856	0.346581	3.3632	4.49374	GSN
136	G-protein signaling pathways	0.265504	0.347497	3.32342	4.40728	PRKD1
137	ERBB signaling pathway	0.27339	0.353439	3.2095	4.16227	NRG1
138	Glycosaminoglycan metabolism	0.276	0.353439	3.17324	4.08508	SDC4
139	Fibroblast growth factor receptor pathway	0.276	0.353439	3.17324	4.08508	FGF7
140	Signaling by insulin receptor	0.286349	0.364072	3.03597	3.79662	FGF7
141	Factors involved in megakaryocyte development and platelet production	0.288913	0.364727	3.00348	3.72921	SIN3A
142	Signaling by ERBB2	0.291469	0.365362	2.97167	3.66355	NRG1
143	Class A GPCRs (rhodopsin-like)	0.304111	0.375915	2.82218	3.35942	EDNRB
144	TNF-alpha effects on cytokine activity, cell motility, and apoptosis	0.304111	0.375915	2.82218	3.35942	NRG1
145	ERBB1 downstream pathway	0.314065	0.385542	2.71294	3.142	EPS8
146	p53 activity regulation	0.31899	0.386916	2.66141	3.04092	IGFBP3
147	Integration of energy metabolism	0.321439	0.386916	2.63636	2.99214	DPP4
148	Transmembrane transport of small molecules	0.322562	0.386916	1.75983	1.99118	SLC7A1	SLC7A2
149	Notch signaling pathway	0.323879	0.386916	2.61178	2.94449	IGHM
150	p53 signaling pathway	0.335953	0.398665	2.49541	2.72196	IGFBP3
151	Signaling by FGFR in disease	0.338343	0.398841	2.47337	2.68038	FGF7
152	Disease	0.343074	0.401758	1.47592	1.57895	FGF7	GSN	IGFBP3
153	Diabetes pathways	0.34546	0.401908	2.40948	2.56098	IGFBP3
154	Interleukin-5 regulation of apoptosis	0.352502	0.407437	2.34879	2.44908	SDC4
155	Signal transduction	0.358842	0.41209	1.43457	1.47025	FGF7	EDNRB	NRG1
156	Neuroactive ligand-receptor interaction	0.364074	0.412739	2.25411	2.27755	EDNRB
157	Interferon signaling	0.364074	0.412739	2.25411	2.27755	NCAM1
158	PDGFB signaling pathway	0.366363	0.412739	2.23608	2.24531	EPS8
159	Calcium regulation in the cardiac cell	0.370919	0.415168	2.20085	2.18274	PRKD1
160	Jak-STAT signaling pathway	0.373185	0.415168	2.18365	2.15239	PTPRD
161	Signaling by the B cell receptor (BCR)	0.377692	0.417458	2.15003	2.09344	IGHM
162	Gastrin-CREB signaling pathway via PKC and MAPK	0.379934	0.417458	2.13361	2.06482	EDNRB
163	EGF/EGFR signaling pathway	0.393218	0.429404	2.04005	1.90417	EPS8
164	Huntington's disease	0.429358	0.46601	1.81431	1.53394	SIN3A
165	Antigen-activated B-cell receptor generation of second messengers	0.476805	0.514371	1.56861	1.16179	IGHM
166	GPCR ligand binding	0.489898	0.525313	1.5089	1.07668	EDNRB
167	Wnt signaling pathway	0.504468	0.537697	1.44592	0.989373	PRKD1
168	Carbohydrate metabolism	0.508046	0.538287	1.43098	0.969037	SDC4
169	Signaling by NGF	0.530694	0.558956	1.34084	0.849519	PCSK6
170	Apoptosis	0.54577	0.568111	1.28474	0.777983	GSN
171	Oncostatin M	0.54577	0.568111	1.28474	0.777983	CDH11
172	Immune system signaling by interferons, interleukins, prolactin, and growth hormones	0.555555	0.574935	1.24984	0.73464	NCAM1
173	Pathways in cancer	0.641393	0.659931	0.98548	0.437664	FGF7
174	Metabolism	0.673836	0.689326	0.873783	0.344942	DPP4	ETNK2	HMGCS2	APOE
175	Signaling by GPCR	0.740019	0.752705	0.747415	0.225031	EDNRB
176	Hemostasis pathway	0.759292	0.76792	0.706401	0.194521	SIN3A
177	Immune system	0.767298	0.771633	0.718306	0.190264	IGHM	NCAM1
178	Adaptive immune system	0.823305	0.823305	0.578533	0.112484	IGHM
2B. Down regulated Pathways
No.	Term	P-value	Adjusted P-value	Odds Ratio	Combined Score	Genes
1	Organic anion transporters	6.66976e-08	1.27392e-05	147.607	2438.93	Slc22A6	Slc17A1	Slc22A8	Slc22A7
2	Organic cation/anion/zwitterion transport	8.7354e-06	0.000834231	97.9967	1141.48	Slc22A6	Slc22A8	Slc22A7
3	Neuroregulin receptor degredation protein-1 controls ErbB3 receptor recycling	0.000100177	0.00637796	214.333	1973.7	Erbb3	Egf
4	Transport of glucose and other sugars, bile salts and organic acids, metal ions and amine compounds	0.000254022	0.0121295	14.3797	119.037	Slc22A6	Slc16A1	Slc22A8	Slc22A7
5	SLC-mediated transmembrane transport	0.00124801	0.0476741	6.78311	45.3532	Slc22A6	Slc16A1	Slc22A8	Slc17A1
6	Alpha-9 beta-1 integrin pathway	0.0028839	0.0786892	27.9285	163.343	Kcnj15	Itga9
7	SHC1 events in ERBB2 signaling	0.0028839	0.0786892	27.9285	163.343	Erbb3	Egf
8	Actin cytoskeleton regulation	0.00594017	0.13311	5.92012	30.3466	Enah	Egf	Myl12A	Itga9
9	Tricarboxylic acid (TCA) cycle and respiratory electron transport	0.00627222	0.13311	8.55134	43.3692	Slc16A1	Ndufa10	Pdhb
10	Pyruvate metabolism and citric acid (TCA) cycle	0.00727055	0.138783	16.8913	83.1717	Slc16A1	Pdhb
11	Bladder cancer	0.00799272	0.138783	16.0452	77.4857	Egf	E2F3
12	PI3K events in ERBB2 signaling	0.00874584	0.139205	15.2796	72.4126	Erbb3	Egf
13	Alpha-6 beta-1 and alpha-6 beta-4 integrin signaling	0.00952952	0.140011	14.5836	67.8626	Erbb3	Egf
14	Pyruvate metabolism	0.0120598	0.154729	12.8297	56.68	Slc16A1	Pdhb
15	Transmembrane transport of small molecules	0.0123431	0.154729	3.87191	17.0157	Slc22A6	Slc16A1	Slc22A8	Slc17A1
16	Non-small cell lung cancer	0.0129616	0.154729	12.335	53.6049	Egf	E2F3
17	G2 phase pathway	0.0158994	0.156968	79.0952	327.571	E2F3
18	GRB7 events in ERBB2 signaling	0.0158994	0.156968	79.0952	327.571	Erbb3
19	Glyoxylate metabolism	0.0158994	0.156968	79.0952	327.571	Dao
20	Glioma	0.0184216	0.156968	10.1756	40.6438	Egf	E2F3
21	Beta-1 integrin cell surface interactions	0.0189585	0.156968	10.0161	39.719	Npnt	Itga9
22	Signaling by EGFR	0.0190493	0.156968	63.273	250.607	Egf
23	cAMP cell motility pathway inferred from amoeba model	0.0195021	0.156968	9.86154	38.8272	Pde8A	Itga9
24	Pancreatic cancer	0.0211716	0.156968	9.42505	36.3344	Egf	E2F3
25	Melanoma	0.021741	0.156968	9.28799	35.5596	Egf	E2F3
26	Wnt/LRP6 signaling	0.0221892	0.156968	52.7249	200.784	Dkk2
27	FYVE-finger proteins in vesicle transport	0.0221892	0.156968	52.7249	200.784	Egf
28	Endocytosis	0.0266184	0.181575	4.90263	17.7777	Erbb3	Egf	Folr1
29	MicroRNAs in cardiomyocyte hypertrophy	0.0303569	0.194457	7.7159	26.965	Rcan1	Egf
30	Prostate cancer	0.0330298	0.194457	7.35966	25.099	Egf	E2F3
31	TGF-beta regulation of extracellular matrix	0.034456	0.194457	2.9322	9.87587	Rcan1	Tnfrsf12A	Ackr3	Mical2
32	Valine, leucine and isoleucine biosynthesis	0.0346505	0.194457	31.6286	106.349	Pdhb
33	CDC6 association with the ORC-origin complex	0.0346505	0.194457	31.6286	106.349	E2F3
34	Signaling by ERBB4	0.0357918	0.194457	7.03474	23.4259	Erbb3	Egf
35	ERBB signaling pathway	0.0364958	0.194457	6.95792	23.0346	Erbb3	Egf
36	Pyruvate dehydrogenase (PDH) complex regulation	0.0377413	0.194457	28.7518	94.2197	Pdhb
37	Bile salt and organic anion SLC transporters	0.0377413	0.194457	28.7518	94.2197	Slc16A1
38	Focal adhesion	0.0386877	0.194457	4.21368	13.7039	Egf	Myl12A	Itga9
39	Downregulation of ERBB2-ERBB3 signaling	0.0408224	0.194927	26.3545	84.2955	Erbb3
40	CBL-mediated ligand-induced downregulation of EGF receptors	0.0408224	0.194927	26.3545	84.2955	Egf
41	Signaling by ERBB2	0.0423178	0.197139	6.39871	20.2362	Erbb3	Egf
42	MAP kinase inactivation of SMRT corepressor	0.0438937	0.199612	24.326	76.0427	Egf
43	Association of licensing factors with the pre-replicative complex	0.0469554	0.208569	22.5873	69.0845	E2F3
44	Epidermal growth factor receptor (EGFR) pathway	0.0492519	0.213798	5.86771	17.6666	Erbb3	Egf
45	SHC1 events in EGFR signaling	0.0530498	0.220472	19.7619	58.0313	Egf
46	Cytokine-cytokine receptor interaction	0.053098	0.220472	3.69303	10.8413	Tnfrsf12A	Egf	Ackr3
47	Signaling by constitutively active EGFR	0.0591059	0.240196	17.5644	49.6795	Egf
48	Sprouty regulation of tyrosine kinase signals	0.0621196	0.247184	16.6391	46.235	Egf
49	TNF-alpha effects on cytokine activity, cell motility, and apoptosis	0.0695312	0.269571	4.80306	12.8049	Erbb3	Ackr3
50	Plexin D1 signaling	0.0740798	0.269571	13.7426	35.7666	Itga9
51	Basigin interactions	0.0770463	0.269571	13.1693	33.7575	Slc16A1
52	Ascorbate and aldarate metabolism	0.0800034	0.269571	12.6419	31.9295	Miox
53	ERBB2 role in signal transduction and oncology	0.0800034	0.269571	12.6419	31.9295	Erbb3
54	Segmentation clock	0.0800034	0.269571	12.6419	31.9295	Dkk2
55	Integrin family cell surface interactions	0.0800034	0.269571	12.6419	31.9295	Itga9
56	Mammalian calpain regulation of cell motility	0.0829512	0.269571	12.1551	30.2601	Egf
57	TWEAK regulation of gene expression	0.0829512	0.269571	12.1551	30.2601	Tnfrsf12A
58	EGFR downregulation	0.0829512	0.269571	12.1551	30.2601	Egf
59	Multi-step regulation of transcription by PITX2	0.0858897	0.269571	11.7043	28.7304	Dkk2
60	Myometrial relaxation and contraction pathways	0.0881489	0.269571	4.17099	10.1302	Guca2B	Ackr3
61	Integrin signaling pathway	0.0881489	0.269571	4.17099	10.1302	Nolc1	Myl12A
62	T cell receptor calcium pathway	0.088819	0.269571	11.2857	27.3245	Rcan1
63	Inactivation of GSK3 by Akt causes accumulation of beta-catenin in alveolar macrophages	0.091739	0.269571	10.896	26.0285	Dkk2
64	Butanoate metabolism	0.091739	0.269571	10.896	26.0285	Pdhb
65	PDGFA signaling pathway	0.091739	0.269571	10.896	26.0285	Egf
66	Inwardly rectifying potassium channels	0.0946498	0.273911	10.5323	24.8306	Kcnj15
67	Glycine, serine and threonine metabolism	0.0975514	0.274005	10.192	23.7206	Dao
68	Signaling by Robo receptor	0.0975514	0.274005	10.192	23.7206	Enah
69	Fluoropyrimidine activity	0.100444	0.277869	9.87302	22.6897	Slc22A7
70	EGF receptor transactivation by GPCRs in cardiac hypertrophy	0.103327	0.277869	9.57335	21.7301	Egf
71	Arf6 signal transduction regulation	0.106201	0.277869	9.29132	20.835	Egf
72	EGF receptor (ErbB1) signaling pathway	0.106201	0.277869	9.29132	20.835	Egf
73	Signal transduction by L1	0.106201	0.277869	9.29132	20.835	Itga9
74	Generation of second messenger molecules	0.109067	0.280789	9.0254	19.9984	Enah
75	Striated muscle contraction	0.11477	0.280789	8.53668	18.4804	Myom1
76	Cyclin D-associated events in G1	0.11477	0.280789	8.53668	18.4804	E2F3
77	EGFR interaction with phospholipase C-gamma	0.11477	0.280789	8.53668	18.4804	Egf
78	GAB1 signalosome	0.117608	0.280789	8.31161	17.7902	Egf
79	E-cadherin nascent AJ-like junctions pathway	0.117608	0.280789	8.31161	17.7902	Enah
80	Tricarboxylic acid (TCA) cycle	0.117608	0.280789	8.31161	17.7902	Pdhb
81	ERBB1 internalization pathway	0.123257	0.29011	7.89524	16.5285	Egf
82	Signaling events mediated by T cell protein tyrosine phosphatase (TC-PTP)	0.126069	0.29011	7.70228	15.9509	Egf
83	TWEAK signaling pathway	0.126069	0.29011	7.70228	15.9509	Tnfrsf12A
84	Cleavage of growing transcript in the termination region	0.128871	0.292418	7.51852	15.405	Srsf3
85	Heart development	0.131665	0.292418	7.3433	14.8885	Erbb3
86	ERBB2/ERBB3 signaling events	0.131665	0.292418	7.3433	14.8885	Erbb3
87	Post-translational regulation of adherens junction stability and disassembly	0.142751	0.302073	6.71699	13.0756	Egf
88	Presenilin action in Notch and Wnt signaling	0.142751	0.302073	6.71699	13.0756	Dkk2
89	HES/HEY pathway	0.142751	0.302073	6.71699	13.0756	Rcan1
90	Ceramide signaling pathway	0.145501	0.302073	6.57672	12.6771	Egf
91	Amino acid and oligopeptide SLC transporters	0.145501	0.302073	6.57672	12.6771	Slc17A1
92	Arf6 integrin-mediated signaling pathway	0.145501	0.302073	6.57672	12.6771	Itga9
93	Signaling events mediated by PTP1B	0.153698	0.304125	6.18892	11.5904	Egf
94	Endometrial cancer	0.153698	0.304125	6.18892	11.5904	Egf
95	JNK/MAPK pathway	0.156414	0.304125	6.0696	11.2606	Erbb3
96	GABA A and B receptor activation	0.156414	0.304125	6.0696	11.2606	Kcnj15
97	Arginine and proline metabolism	0.15912	0.304125	5.95478	10.9454	Dao
98	Binding of chemokines to chemokine receptors	0.15912	0.304125	5.95478	10.9454	Ackr3
99	Transport of mature transcript to cytoplasm	0.161818	0.304125	5.84421	10.6439	Srsf3
100	Calcineurin-dependent NFAT signaling role in lymphocytes	0.161818	0.304125	5.84421	10.6439	Rcan1
101	Thromboxane A2 receptor signaling	0.164508	0.304125	5.73766	10.3553	Egf
102	Keratinocyte differentiation	0.167189	0.304125	5.63492	10.0788	Egf
103	Pre-NOTCH expression and processing	0.167189	0.304125	5.63492	10.0788	E2F3
104	SHP2 signaling	0.167189	0.304125	5.63492	10.0788	Egf
105	Inositol phosphate metabolism	0.167189	0.304125	5.63492	10.0788	Miox
106	Folate metabolism	0.183099	0.329923	5.08807	8.63817	Folr1
107	ERK1/ERK2 MAPK pathway	0.188335	0.336053	4.92857	8.22841	Erbb3
108	Retinoblastoma protein regulation	0.190941	0.336053	4.8525	8.03474	E2F3
109	G1 to S cell cycle control	0.193538	0.336053	4.77874	7.84803	E2F3
110	Telomerase regulation	0.193538	0.336053	4.77874	7.84803	Egf
111	Messenger RNA splicing: major pathway	0.196128	0.337481	4.70718	7.66794	Srsf3
112	CDC42 signaling events	0.201282	0.343257	4.57028	7.32638	Enah
113	Chronic myeloid leukemia	0.208952	0.346431	4.37919	6.85628	E2F3
114	Gastric acid secretion	0.211493	0.346431	4.31898	6.70982	Kcnj15
115	E2F transcription factor network	0.211493	0.346431	4.31898	6.70982	E2F3
116	Seven transmembrane receptor signaling through beta-arrestin	0.211493	0.346431	4.31898	6.70982	Pde8A
117	Glycolysis and gluconeogenesis	0.214025	0.346431	4.2604	6.5681	Pdhb
118	Arrhythmogenic right ventricular cardiomyopathy (ARVC)	0.214025	0.346431	4.2604	6.5681	Itga9
119	Peroxisome	0.221575	0.355638	4.0938	6.16932	Dao
120	Signal transduction	0.227066	0.361413	1.57978	2.34205	Erbb3	Egf	Ackr3	E2F3
121	Respiratory electron transport, ATP biosynthesis by chemiosmotic coupling, and heat production by uncoupling proteins	0.229054	0.361564	3.93968	5.8063	Ndufa10
122	Response to elevated platelet cytosolic calcium	0.234	0.362165	3.84321	5.582	Egf
123	Small cell lung cancer	0.236461	0.362165	3.79671	5.47475	E2F3
124	ECM-receptor interaction	0.236461	0.362165	3.79671	5.47475	Itga9
125	Myc active pathway	0.238915	0.362165	3.75132	5.37057	E2F3
126	Integrin cell surface interactions	0.238915	0.362165	3.75132	5.37057	Itga9
127	Mitotic G2-G2/M phases	0.243799	0.366658	3.66371	5.17101	E2F3
128	DNA replication pre-Initiation	0.246229	0.36742	3.62142	5.07539	E2F3
129	Gap junction pathway	0.251067	0.371735	3.53968	4.89196	Egf
130	L1CAM interactions	0.260651	0.377732	3.38676	4.55374	Itga9
131	Cell surface interactions at the vascular wall	0.260651	0.377732	3.38676	4.55374	Slc16A1
132	G-protein signaling pathways	0.263028	0.377732	3.35056	4.47465	Pde8A
133	Transport of inorganic cations/anions and amino acids/oligopeptides	0.263028	0.377732	3.35056	4.47465	Slc17A1
134	Potassium channels	0.272462	0.383482	3.21315	4.17793	Kcnj15
135	Dilated cardiomyopathy	0.274801	0.383482	3.18054	4.10832	Itga9
136	Integrin-mediated cell adhesion	0.274801	0.383482	3.18054	4.10832	Itga9
137	RNA polymerase II transcription	0.277134	0.383482	3.14857	4.04042	Srsf3
138	Pathways in cancer	0.279079	0.383482	1.95875	2.49988	Egf	E2F3
139	Axon guidance	0.279079	0.383482	1.95875	2.49988	Enah	Itga9
140	Electron transport chain	0.286389	0.390717	3.02686	3.7848	Ndufa10
141	ERBB1 downstream pathway	0.288685	0.391055	2.99788	3.72463	Egf
142	Signaling by EGFR in cancer	0.300054	0.403594	2.86089	3.44392	Egf
143	Oocyte meiosis	0.304552	0.406779	2.80952	3.34028	Slk
144	CXCR4 signaling pathway	0.311245	0.412831	2.73582	3.19318	Itga9
145	Leukocyte transendothelial migration	0.313462	0.412905	2.7121	3.14624	Myl12A
146	Signaling by NOTCH	0.317874	0.415849	2.66586	3.05534	E2F3
147	G alpha s pathway	0.32007	0.415873	2.64332	3.01131	Pde8A
148	G alpha (s) signaling events	0.330945	0.427099	2.5361	2.80442	Pde8A
149	Spliceosome	0.335248	0.429747	2.49559	2.7274	Srsf3
150	Parkinson's disease	0.34377	0.437278	2.41832	2.58223	Ndufa10
151	Cell adhesion molecules (CAMs)	0.347991	0.437278	2.38143	2.51379	Itga9
152	Tight junction	0.347991	0.437278	2.38143	2.51379	Myl12A
153	Mitotic G1-G1/S phases	0.352185	0.438563	2.34565	2.44792	E2F3
154	Oxidative phosphorylation	0.354272	0.438563	2.32816	2.41591	Ndufa10
155	Adrenergic pathway	0.356353	0.438563	2.31092	2.38449	Pde8A
156	Capped intron-containing pre-mRNA processing	0.358427	0.438563	2.29394	2.35366	Srsf3
157	p53 signaling pathway	0.360494	0.438563	2.2772	2.32339	E2F3
158	EGF/EGFR signaling pathway	0.364609	0.440761	2.24444	2.26449	Egf
159	Developmental biology	0.390142	0.468661	1.50625	1.41775	Enah	Itga9
160	Purine metabolism	0.410097	0.489554	1.9255	1.71632	Pde8A
161	Alzheimer's disease	0.419553	0.497731	1.86772	1.62224	Ndufa10
162	Calcium signaling pathway	0.4362	0.514285	1.77195	1.4701	Erbb3
163	Transcription	0.441644	0.516415	1.74215	1.42378	Srsf3
164	Hemostasis pathway	0.4436	0.516415	1.34778	1.09552	Slc16A1	Egf
165	Huntington's disease	0.447036	0.516415	1.71333	1.37943	Ndufa10
166	TGF-beta signaling pathway	0.448822	0.516415	1.70393	1.36507	Egf
167	Transmission across chemical synapses	0.457666	0.523439	1.65844	1.29626	Kcnj15
168	Peptide G-protein coupled receptors	0.461165	0.524301	1.6409	1.27006	Ackr3
169	Amino acid metabolism	0.466371	0.527083	1.61528	1.23209	Dao
170	G alpha (i) signaling events	0.473236	0.531695	1.58233	1.18384	Ackr3
171	Messenger RNA processing	0.480014	0.536156	1.55068	1.13811	Srsf3
172	Platelet activation, signaling and aggregation	0.483371	0.536766	1.53533	1.11614	Egf
173	DNA replication	0.486706	0.537346	1.52027	1.09473	E2F3
174	Antigen-activated B-cell receptor generation of second messengers	0.493313	0.541511	1.49101	1.05356	E2F3
175	Interleukin-2 signaling pathway	0.512943	0.559841	1.1125	0.742695	Csrp3	Nolc1	E2F3
176	Wnt signaling pathway	0.525114	0.569868	1.35997	0.876012	Dkk2
177	Class A GPCRs (rhodopsin-like)	0.557828	0.60195	1.23986	0.723711	Ackr3
178	BDNF signaling pathway	0.569166	0.610734	1.20122	0.676989	Apba2
179	Interleukin-4 regulation of apoptosis	0.57748	0.614384	1.17377	0.644493	Dkk2
180	T cell receptor regulation of apoptosis	0.579001	0.614384	1.03779	0.5671	Mrpl3	Slc16A1
181	Neuronal system	0.598889	0.631976	1.10627	0.567162	Kcnj15
182	Oncostatin M	0.633813	0.665156	1.00492	0.458242	Slc22A7
183	MAPK signaling pathway	0.637373	0.665236	0.995132	0.448208	Egf
184	GPCR ligand binding	0.734926	0.762885	0.75783	0.233401	Ackr3
185	Cell cycle	0.769754	0.794719	0.684225	0.179051	E2F3
186	Signaling by GPCR	0.826642	0.848864	0.627328	0.119433	Ackr3	Pde8A
187	Adaptive immune system	0.860868	0.879282	0.507176	0.075982	Enah
188	Disease	0.888918	0.903103	0.454327	0.0534969	Egf
189	Metabolism	0.899051	0.908565	0.559045	0.0594909	Dao	Ndufa10	Pdhb
190	Gene expression	0.958421	0.96242	0.31137	0.0132232	Srsf3
191	Immune system	0.96242	0.96242	0.301524	0.0115496	Enah

## Sheet: 3. Disease Pertubations in GEO 
	3. List of enriched Disease pertubations in GEO UP pathways in the DEGs analysed through ENRICHR tool
No.	Term	P-value	Adjusted P-value	Odds Ratio	Combined Score	Genes
1	Cardiomyopathy, Dilated C0007193	1.16e-06	0.000837	6.49981	88.8459	Eps8	Clec3B	Slk	Tnfrsf12A	Tspan9	Igfbp3	Plagl1	Mical2	Fbln1	Etv1	Pcsk6	Slc7A1
2	papillary thyroid carcinoma DOID-3969	3.4e-05	0.0122765	7.11557	73.2216	Eps8	Dpp4	Sdc4	Erbb3	Etnk2	Etv1	Slc7A2	Mpzl2
3	cerebral palsy DOID-1969	0.000102	0.0246449	5.29868	48.6842	Enah	Rcan1	Myom1	Clec3B	Csrp3	Gsn	Sdc4	Ndufa10	Ackr3
4	Ventricular hypertrophy C0340279	0.000209	0.0376983	4.79748	40.6599	Rcan1	Cox19	Slc16A1	Tnfrsf12A	Tspan9	Fbln1	Ctps	Apoe	Pi16
5	psoriasis DOID-8893	0.00037	0.0535415	4.42147	34.9352	Myom1	Csrp3	Myoc	Egf	Adamtsl3	Ankrd23	Htra4	Aox3	Hmgcs2
6	Cardiac Hypertrophy C1383860	0.000501	0.0603404	4.7213	35.8791	Enah	Rcan1	Myom1	Csrp3	Tspan9	Slmap	Ackr3	Ctps
7	neurofibromatosis DOID-8712	0.000692	0.0702886	3.70593	26.9646	Eps8	Gsn	Myoc	Smoc1	Adamtsl3	Plagl1	Cdh11	Etv1	Apoe	Hmgcs2
8	Huntington's disease DOID-12858	0.000778	0.0702886	4.401	31.5073	Rcan1	Irx2	Fgf7	Plagl1	Cdh11	Ackr3	Pde8A	Slc7A2
9	Congestive heart disease C0018802	0.00177985	0.124404	4.31623	27.327	Enah	Rcan1	Myom1	Tnfrsf12A	Ankrd23	Apoe	Myl12A
10	acute myocardial infarction DOID-9408	0.0018564	0.124404	3.81649	24.0024	Enah	Rcan1	Myom1	Csrp3	Tspan9	Slmap	Ackr3	Ctps
11	Barrett's esophagus DOID-9206 human GSE13083 sample 917	0.00192311	0.124404	3.79404	23.7273	Eps8	Enah	Dpp4	Bace2	Slc16A1	Cdhr2	Mical2	Hmgcs2
12	atopic dermatitis DOID-3310 human GSE26952 sample 981	0.00213871	0.124404	4.17254	25.6509	Dpp4	Rcan1	Bace2	Irx2	Tnfrsf12A	Igfbp3	Myl12A
13	Hypertrophy, Left Ventricular C0149721 mouse GSE2459 sample 382	0.00250255	0.124404	4.05251	24.2764	Rcan1	Myom1	Gsn	Ngp	Slmap	Guca2B	Myl12A
14	cerebral palsy DOID-1969 human GSE31243 sample 503	0.00260055	0.124404	4.02356	23.9484	Enah	Myom1	Clec3B	Csrp3	Ndufa10	Ackr3	Myl12A
15	nemaline myopathy DOID-3191 mouse GSE3384 sample 976	0.00271072	0.124404	5.57603	32.9574	Rcan1	Myom1	Csrp3	Slmap	Myl12A
16	bipolar disorder DOID-3312 human GSE62191 sample 546	0.00275306	0.124404	3.98089	23.4675	Tnfrsf12A	Sdc4	Igfbp3	Nrg1	Pcsk6	Pde8A	Cbln1
17	Lymphatic edema C0024236 mouse GSE4333 sample 207	0.00343293	0.136655	3.81878	21.6691	Csrp3	Ankrd33B	Tspan9	Kap	Npnt	Pcsk6	Slc22A7
18	Intestinal metaplasia of gastric mucosa C0267187 human GSE2669 sample 349	0.00355769	0.136655	3.79302	21.3875	Eps8	Fgf7	Slc16A1	Myoc	Hmgcs2	Folr1	Cacna1H
19	Tachycardia C0039231 rat GSE7999 sample 244	0.00359122	0.136655	3.41194	19.2067	Rcan1	Csrp3	Gsn	Slc16A1	Slmap	Ndufa10	Apoe	Myl12A
20	cerebral palsy DOID-1969 human GSE31243 sample 878	0.00381755	0.138005	3.74251	20.8389	Enah	Myom1	Mrpl3	Clec3B	Csrp3	Ndufa10	Myl12A
21	Papillary Carcinoma of the Thyroid C0238463 human GSE3467 sample 397	0.00405411	0.139577	3.34094	18.402	Eps8	Dpp4	Csrp3	Tnfrsf12A	Sdc4	Plxnc1	Apoe	Mpzl2
22	progressive myoclonus epilepsy DOID-891 mouse GSE47516 sample 517	0.00504513	0.165801	3.21533	17.0069	Eps8	Irx2	Fgf7	Ednrb	Ngp	Gsg1L	Prkd1	Apoe
23	schizophrenia DOID-5419 human GSE12679 sample 769	0.0065777	0.200322	4.48383	22.5271	Cox19	Ankrd33B	Tnfrsf12A	Folr1	Dcaf6
24	Type 2 diabetes mellitus C0011860 human GSE12643 sample 274	0.00664969	0.200322	3.36131	16.8509	Eps8	Dpp4	Clec3B	Igfbp3	Ackr3	Fbln1	Plxnc1
25	Cardiac Failure C0018801 mouse GSE1988 sample 273	0.00828769	0.23733	3.61375	17.3207	Enah	Myom1	Cox19	Csrp3	Tnfrsf12A	Slmap
26	papillary thyroid carcinoma DOID-3969 human GSE54958 sample 652	0.00868913	0.23733	4.17905	19.8325	Dpp4	Ednrb	Etv1	Ndufaf1	Slc7A2
27	Asthma DOID-2841 human GSE43696 sample 634	0.00886293	0.23733	3.56008	16.8245	Ighm	Guca2B	Hmgcs2	Npnt	Plekhh1	Hoxd8
28	Breast Cancer C0006142 mouse GSE2528 sample 28	0.0121751	0.302416	3.31368	14.6079	Erbb3	Etv1	Car12	Npnt	Folr1	Myl12A
29	monoclonal gammopathy of uncertain significance DOID-7442 human GSE47552 sample 563	0.0123607	0.302416	3.30224	14.5075	Ednrb	Kcnj15	Etv1	Ncam1	Ndufaf1	Myl12A
30	acute myocardial infarction DOID-9408 mouse GSE775 sample 1004	0.0125484	0.302416	3.29088	14.408	Rcan1	Csrp3	Tspan9	Ctps	Apoe	Myl12A
31	Barrett's esophagus DOID-9206 human GSE34619 sample 596	0.0145362	0.339023	3.18136	13.4607	Eps8	Dpp4	Cdhr2	Mical2	Hmgcs2	Npnt
32	Type 2 diabetes mellitus C0011860 rat GSE3068 sample 335	0.0153896	0.347709	3.13953	13.1046	Csrp3	Myoc	Apoe	Hmgcs2	Myl12A	Dcaf6
33	Schizophrenia DOID-1574 human GSE12679 sample 451	0.0162772	0.354641	3.09878	12.7607	Eps8	Slc16A1	Slk	Ankrd33B	Plekhh1	Dcaf6
34	lung cancer DOID-1324 mouse GSE14277 sample 615	0.017168	0.354641	3.50018	14.2272	Ighm	Tnfrsf12A	Sdc4	Aox3	Apoe
35	asthma DOID-2841 human GSE43696 sample 827	0.017168	0.354641	3.50018	14.2272	Ighm	Fgf7	Guca2B	Hmgcs2	Plekhh1
36	Rift Valley fever DOID-1328 mouse GSE18064 sample 875	0.0177411	0.354811	3.46965	13.9892	Sdc4	Igfbp3	Plagl1	Cdh11	Myl12A
37	Synovial sarcoma C0039101 mouse GSE6461 sample 22	0.0181577	0.354811	3.02031	12.1074	Sdc4	Plagl1	Cdh11	Ackr3	Apoe	Ntn1
38	Cardiomyopathy C0878544 human GSE1869 sample 79	0.0188998	0.359593	2.99189	11.8736	Enah	Myom1	Fbxo40	Igfbp3	Plagl1	Myl12A
39	acute myocardial infarction DOID-9408 mouse GSE775 sample 1005	0.0209163	0.384098	2.65656	10.2735	Rcan1	Myom1	Gsn	Slmap	Ackr3	Fbln1	Apoe
40	Hypotensive episode C0520541 rat GSE2401 sample 388	0.0212502	0.384098	2.90969	11.2063	Slc22A6	Sdc4	Igfbp3	Ndufa10	Car12	Slc22A8
41	glaucoma associated with systemic syndromes DOID-1686 mouse GSE26299 sample 487	0.0234754	0.391648	3.21689	12.0691	Rcan1	Tnfrsf12A	Igfbp3	Kcnj15	Ctps
42	ulcerative colitis DOID-8577 human GSE37283 sample 594	0.0236858	0.391648	3.8374	14.3629	Sdc4	Igfbp3	Guca2B	Hmgcs2
43	Peripheral motor neuropathy C0235025 mouse GSE1947 sample 104	0.0238252	0.391648	3.20391	11.973	Sdc4	Erbb3	Etv1	Ctps	Apoe
44	in situ carcinoma DOID-8719 mouse GSE64756 sample 655	0.0255952	0.391648	2.78213	10.1975	Plvap	Tnfrsf12A	Igfbp3	Etv1	Apoe	Dkk2
45	osteoarthritis DOID-8398 rat GSE8077 sample 944	0.0259044	0.391648	2.77402	10.1344	Ednrb	Tnfrsf12A	Igfbp3	Ackr3	Pde8A	Thsd4
46	schizophrenia DOID-5419 human GSE62191 sample 545	0.0263682	0.391648	3.11587	11.328	Sdc4	Igfbp3	Smoc1	Nrg1	Pi16
47	tibial muscular dystrophy DOID-9884 human GSE42806 sample 539	0.0271254	0.391648	3.09158	11.1522	Rcan1	Csrp3	Ndufaf1	Slc7A1	Hoxd8
48	Hutchinson-Gilford progeria syndrome UMLS CUI-C0033300 mouse GSE32609 sample 984	0.0271254	0.391648	3.09158	11.1522	Sdc4	Erbb3	Slc7A2	Dcaf6	Mpzl2
49	nemaline myopathy DOID-3191 mouse GSE3384 sample 975	0.0278121	0.391648	2.72629	9.76636	Rcan1	Myom1	Csrp3	Gsn	Slmap	Pdhb
50	Nephrolithiasis C0392525 mouse GSE10162 sample 187	0.0290789	0.391648	3.03248	10.7281	Akr1C21	Sdc4	Egf	Ugt3A1	Tmem229A
51	adrenoleukodystrophy DOID-10588 human GSE34308 sample 709	0.0291344	0.391648	2.69537	9.53037	Irx1	Bace2	Fgf7	Cdh11	Pi16	Dkk2
52	Androgen insensitivity syndrome C0039585 human GSE3871 sample 415	0.0302927	0.391648	2.99807	10.4838	Slc16A1	Mical2	Ncam1	Tmem174	Slc7A2
53	glaucoma associated with systemic syndromes DOID-1686 mouse GSE26299 sample 486	0.0304331	0.391648	3.53807	12.3557	Rcan1	Tnfrsf12A	Folr1	A130071D04Rik
54	nemaline myopathy DOID-3191 mouse GSE3384 sample 974	0.0311124	0.391648	2.4347	8.44875	Rcan1	Myom1	Csrp3	Gsn	Slmap	Pdhb	Apoe
55	muscular dystrophy DOID-9884 human GSE42806 sample 530	0.0311194	0.391648	2.97556	10.325	Rcan1	Adamtsl3	Ackr3	Slc7A1	Hoxd8
56	Obesity C0028754 human GSE474 sample 236	0.0311946	0.391648	2.65024	9.18975	Myom1	Mrpl3	Fbxo40	Clec3B	Csrp3	Ndufaf1
57	Nemaline Myopathy C0206157 mouse GSE3384 sample 160	0.031538	0.391648	2.96443	10.2467	Rcan1	Myom1	Csrp3	Slmap	Myl12A
58	colon cancer DOID-219 mouse GSE63032 sample 661	0.031547	0.391648	2.64287	9.13448	Eps8	Plvap	Htra4	Fbln1	Pi16	Mpzl2
59	Hyperlipidemia C0020473 rat GSE3512 sample 38	0.0319602	0.391648	2.95338	10.1693	Rcan1	Sdc4	Smoc1	Apoe	Slc22A7
60	pancreatic ductal adenocarcinoma DOID-3498 mouse GSE61412 sample 698	0.0333481	0.401844	2.60658	8.86434	Igfbp3	Cdh11	Nrg1	Ncam1	Npnt	Dkk2
61	colon cancer DOID-219 mouse GSE63032 sample 662	0.0345677	0.408318	2.88875	9.72018	Plvap	Csrp3	Tnfrsf12A	Pde8A	Slc7A2
62	Bacterial Infection C0004623 human GSE4748 sample 414	0.0350148	0.408318	2.87825	9.64786	Mrpl3	Gsn	Sdc4	Folr1	Myl12A
63	oligodendroglioma DOID-3181 human GSE15824 sample 858	0.0363775	0.415229	2.8472	9.43506	Mrpl3	Ednrb	Smoc1	Etv1	Apoe
64	facioscapulohumeral muscular dystrophy DOID-11727 human GSE36398 sample 673	0.0367561	0.415229	2.54367	8.40289	Dpp4	Fbln1	Ugt3A1	Hmgcs2	Npnt	Cbln1
65	nemaline myopathy DOID-3191 mouse GSE3384 sample 970	0.0383401	0.42646	2.51666	8.20747	Rcan1	Myom1	Csrp3	Gsn	Slmap	Pdhb
66	Alzheimer's disease DOID-10652 human GSE36980 sample 524	0.0468299	0.513	2.64703	8.10317	Slc22A6	Ednrb	Adamtsl3	Npnt	Mpzl2
67	nemaline myopathy DOID-3191 mouse GSE3384 sample 973	0.0478301	0.516136	2.3776	7.22815	Rcan1	Myom1	Csrp3	Pdhb	Apoe	Hoxd8
68	pancreatic cancer DOID-1793 human GSE49515 sample 555	0.0490038	0.521025	2.612	7.87743	Myom1	Ankrd33B	Ednrb	Sdc4	Syne3
69	Nemaline Myopathy C0206157 mouse GSE3384 sample 180	0.0511297	0.535205	2.33646	6.94721	Rcan1	Myom1	Csrp3	Slmap	Pdhb	Hoxd8
70	type 2 diabetes mellitus DOID-9352 human GSE13760 sample 882	0.0518179	0.535205	2.9595	8.76018	Clec3B	Gsn	Myoc	Fbln1
71	pulmonary sarcoidosis DOID-13406 human GSE16538 sample 916	0.0530766	0.540484	2.31357	6.7927	Ednrb	Plagl1	Cdh11	Htra4	Plxnc1	Dkk2
72	Idiopathic fibrosing alveolitis C0085786 human GSE10921 sample 272	0.0561349	0.557931	2.87863	8.29046	Bace2	Gsn	Fbln1	Plxnc1
73	polycystic ovary syndrome DOID-11612 human GSE8157 sample 880	0.0564763	0.557931	2.50423	7.19698	Csrp3	Egf	Pdhb	Ndufaf1	Myl12A
74	inclusion body myositis DOID-3429 human GSE48280 sample 706	0.057105	0.557931	2.26909	6.4961	Eps8	Enah	Sdc4	Ncam1	Ndufaf1	Pi16
75	Down syndrome DOID-14250 human GSE19681 sample 1065	0.0626488	0.603934	2.4271	6.72358	Bace2	Mrpl3	Plagl1	Folr1	Myl12A
76	acute myocardial infarction DOID-9408 mouse GSE775 sample 1000	0.0634854	0.603947	2.20542	6.08022	Rcan1	Csrp3	Gsn	Slmap	Ackr3	Pdhb
77	glomerulosclerosis DOID-0050851 mouse GSE20844 sample 492	0.0653328	0.61345	2.72934	7.44636	Plvap	Tnfrsf12A	Ctps	Hmgcs2
78	Malignant Melanoma C0025202 human GSE4587 sample 326	0.0671885	0.622785	2.37583	6.41535	Eps8	Mrpl3	Ednrb	Apoe	Dcaf6
79	colitis DOID-0060180 mouse GSE34874 sample 800	0.0691891	0.625296	2.35451	6.28869	Plvap	Fgf7	Ednrb	Ngp	Nrg1
80	ulcerative colitis DOID-8577 human GSE11223 sample 585	0.0691891	0.625296	2.35451	6.28869	Eps8	Ighm	Dao	Guca2B	Apoe
81	Alpha-1 anti-trypsin deficiency C0221757 human GSE1122 sample 281	0.0702102	0.626691	2.6603	7.06645	Clec3B	Gsn	Sdc4	Srsf3
82	Malignant Melanoma C0025202 human GSE3189 sample 117	0.0725964	0.637806	2.31979	6.08444	Bace2	Ednrb	Erbb3	Plxnc1	Apoe
83	Down Syndrome C0013080 human GSE5390 sample 277	0.0732198	0.637806	2.12098	5.54486	Eps8	Bace2	Sall1	Ednrb	Sdc4	Igfbp3
84	Spinal Cord Injury C0037929 rat GSE2599 sample 426	0.0744142	0.640494	2.60534	6.76896	Slc16A1	Sdc4	Apoe	Myl12A
85	Nemaline Myopathy C0206157 mouse GSE3384 sample 317	0.0768498	0.653675	2.09267	5.36959	Rcan1	Myom1	Csrp3	Gsn	Slmap	Pdhb
86	pancreatitis DOID-4989 mouse GSE3644 sample 513	0.081144	0.653924	2.24044	5.62692	Rcan1	Tnfrsf12A	Slc35F5	Plagl1	Myl12A
87	Oligodendroglioma C0028945 human GSE4290 sample 251	0.0814007	0.653924	2.52193	6.32594	Ednrb	Smoc1	Apoe	Dcaf6
88	diffuse large B-cell lymphoma DOID-0050745 mouse GSE6136 sample 684	0.0819368	0.653924	3.03822	7.60103	Ighm	Ngp	Apoe
89	pulmonary sarcoidosis DOID-13406 human GSE19976 sample 765	0.0822962	0.653924	2.51188	6.27323	Ednrb	Myoc	Npnt	Slc7A2
90	Nemaline Myopathy C0206157 mouse GSE3384 sample 78	0.0841082	0.653924	2.21516	5.48396	Rcan1	Myom1	Csrp3	Slmap	Pdhb
91	facioscapulohumeral muscular dystrophy DOID-11727 human GSE15090 sample 541	0.0843159	0.653924	2.9997	7.4188	Folr1	Slc7A2	Dcaf6
92	adrenoleukodystrophy DOID-10588 human GSE34309 sample 864	0.0859271	0.653924	2.47243	6.06797	Enah	Ednrb	Cdh11	Ackr3
93	Vitamin A Deficiency C0042842 rat GSE1600 sample 359	0.088701	0.653924	2.44363	5.91967	Sdc4	Etnk2	Apoe	Myl12A
94	Viral cardiomyopathy C0264797 human GSE4172 sample 384	0.0894324	0.653924	2.17224	5.24439	Myom1	Mrpl3	Csrp3	Pdhb	Myl12A
95	Primary open angle glaucoma C0339573 human GSE4316 sample 284	0.0894324	0.653924	2.17224	5.24439	Myoc	Slmap	Srsf3	Npnt	Plekhh1
96	pancreatic cancer DOID-1793 human GSE16515 sample 475	0.091767	0.653924	2.15435	5.14566	Eps8	Sdc4	Igfbp3	Myl12A	Dcaf6
97	Squamous cell carcinoma of mouth C0585362 human GSE3524 sample 295	0.091767	0.653924	2.15435	5.14566	Ptprd	Dpp4	Csrp3	Ncam1	Apoe
98	Uterine leiomyoma C0042133 human GSE593 sample 16	0.0934196	0.653924	2.39709	5.68267	Enah	Cdh11	Mical2	Ncam1
99	nemaline myopathy DOID-3191 mouse GSE3384 sample 977	0.0941331	0.653924	2.13674	5.04921	Rcan1	Myom1	Csrp3	Slmap	Pdhb
100	esophagus squamous cell carcinoma DOID-3748 human GSE20347 sample 607	0.0943775	0.653924	2.38799	5.63674	Enah	Igfbp3	Cdh11	Ackr3
101	nemaline myopathy DOID-3191 mouse GSE3384 sample 971	0.094428	0.653924	1.9739	4.65824	Rcan1	Myom1	Csrp3	Ankrd33B	Slmap	Pdhb
102	glaucoma associated with systemic syndromes DOID-1686 mouse GSE26299 sample 488	0.0953401	0.653924	2.37896	5.59128	Rcan1	Tnfrsf12A	Igfbp3	Ctps
103	Down syndrome DOID-14250 human GSE16677 sample 1064	0.0957278	0.653924	2.12515	4.98613	Bace2	Mrpl3	Plagl1	Myl12A	Dcaf6
104	cystic fibrosis DOID-1485 mouse GSE33319 sample 1048	0.0992369	0.653924	2.3435	5.41405	Miox	Cyp4A31	Etnk2	Lrtm1
105	endometrial cancer DOID-1380 human GSE17025 sample 849	0.101213	0.653924	2.32615	5.32812	Mrpl3	Igfbp3	E2F3	Dcaf6
106	Down syndrome DOID-14250 human GSE19681 sample 1066	0.103207	0.653924	2.30906	5.24391	Irx1	Sdc4	Myl12A	Dcaf6
107	Dry eye syndrome C0013238 rat GSE844 sample 228	0.103207	0.653924	2.30906	5.24391	Sdc4	Apoe	Myl12A	Dcaf6
108	Huntington's disease DOID-12858 mouse GSE26001 sample 719	0.104211	0.653924	2.30061	5.20245	Ackr3	Apoe	Plekhh1	Mpzl2
109	Adenocarcinoma of lung C0152013 human GSE1987 sample 431	0.104211	0.653924	2.30061	5.20245	Ighm	Sdc4	Apoe	Hmgcs2
110	multiple myeloma DOID-9538 human GSE47552 sample 561	0.10522	0.653924	2.29222	5.16139	Ednrb	Etv1	Ncam1	Ndufaf1
111	Burn C0006434 rat GSE802 sample 97	0.106233	0.653924	2.28388	5.12075	Slc16A1	Sdc4	Pcsk6	Slc7A2
112	osteoarthritis DOID-8398 human GSE16464 sample 752	0.106428	0.653924	2.05276	4.59878	Eps8	Rcan1	Mrpl3	Srsf3	Myl12A
113	psoriasis DOID-8893 human GSE26952 sample 982	0.108272	0.653924	2.2674	5.04067	Dpp4	Dao	Tnfrsf12A	Hmgcs2
114	melanoma DOID-1909 human GSE6887 sample 949	0.108272	0.653924	2.2674	5.04067	Igfbp3	Htra4	Ntn1	Hoxd8
115	Senescence C0001792 human GSE1572 sample 408	0.109298	0.653924	2.25924	5.00123	Gsn	Apoe	Pde8A	Apba2
116	Hypertrophy, Left Ventricular C0149721 rat GSE2116 sample 248	0.110329	0.653924	2.25114	4.96217	Csrp3	Apoe	Myl12A	Dcaf6
117	Huntington's disease DOID-12858 mouse GSE3248 sample 728	0.111364	0.653924	2.2431	4.9235	Sdc4	Tspan9	Etv1	Apoe
118	idiopathic pulmonary fibrosis DOID-0050156 human GSE44723 sample 850	0.111364	0.653924	2.2431	4.9235	Bace2	Igfbp3	Ncam1	Npnt
119	Hypoxia C0242184 mouse GSE2271 sample 446	0.113447	0.653924	2.22719	4.84729	Mrpl3	Csrp3	Slc16A1	Ndufa10
120	Insulin Resistance DOID-9352 human GSE36297 sample 581	0.113447	0.653924	2.22719	4.84729	Fbxo40	Egf	Hmgcs2	Dcaf6
121	Diabetic Nephropathy C0011881 human GSE1009 sample 223	0.115051	0.653924	2.60312	5.62893	Clec3B	Slc22A6	Apoe
122	autism spectrum disorder DOID-0060041 human GSE7329 sample 1034	0.115548	0.653924	2.2115	4.77257	Ankrd33B	Ackr3	Npnt	Hoxd8
123	cerebral palsy DOID-1969 human GSE11686 sample 913	0.115548	0.653924	2.2115	4.77257	Myom1	Clec3B	Gsn	Dcaf6
124	hepatitis C DOID-1883 human GSE20948 sample 600	0.116604	0.653924	2.20373	4.73575	Tnfrsf12A	Apoe	Slc7A1	Slc7A2
125	Down Syndrome C0013080 mouse GSE1611 sample 105	0.117665	0.653924	2.19602	4.69929	Rcan1	Ncam1	Myl12A	Cbln1
126	Type 2 diabetes mellitus C0011860 mouse GSE642 sample 320	0.117665	0.653924	2.19602	4.69929	Rcan1	Tspan9	Apoe	Hoxd8
127	dilated cardiomyopathy DOID-12930 human GSE42955 sample 678	0.120874	0.653924	2.1732	4.59199	Tnfrsf12A	Igfbp3	Plxnc1	Prkd1
128	Scleroderma C0011644 human GSE1724 sample 155	0.12127	0.653924	1.96509	4.14582	Clec3B	Gsn	Cdh11	Srsf3	Myl12A
129	Breast Cancer C0006142 human GSE1379 sample 392	0.121952	0.653924	2.1657	4.55692	Dpp4	Myoc	Hoxd8	Dcaf6
130	Acute pancreatitis C0001339 mouse GSE3644 sample 376	0.122173	0.653924	1.96016	4.12089	Rcan1	Tnfrsf12A	Slc35F5	Plagl1	Myl12A
131	autism spectrum disorder DOID-0060041 human GSE62632 sample 1036	0.123034	0.653924	2.15825	4.52217	Ednrb	Tspan9	Dkk2	Slc7A2
132	myelodysplastic syndrome DOID-0050908 human GSE19429 sample 749	0.12412	0.653924	2.15085	4.48776	Mrpl3	Plagl1	Folr1	Dcaf6
133	idiopathic pulmonary fibrosis DOID-0050156 human GSE44723 sample 851	0.12412	0.653924	2.15085	4.48776	Dpp4	Bace2	Igfbp3	Cdh11
134	SCID - Severe combined immunodeficiency C0085110 mouse GSE3414 sample 201	0.12521	0.653924	2.14349	4.45367	Clec3B	Gsn	Npnt	Myl12A
135	acute myocardial infarction DOID-9408 mouse GSE775 sample 1003	0.127403	0.653924	2.12894	4.38647	Rcan1	Csrp3	Tspan9	Ctps
136	nasopharynx carcinoma DOID-9261 human GSE13597 sample 613	0.127403	0.653924	2.12894	4.38647	Mrpl3	Ighm	Igfbp3	Apoe
137	Alzheimer's disease DOID-10652 human GSE36980 sample 521	0.128576	0.653924	1.92633	3.95135	Eps8	Pi16	Npnt	Myl12A	Mpzl2
138	melanoma in situ UMLS CUI-C0346040 human GSE4587 sample 980	0.128945	0.653924	2.46699	5.0533	Ednrb	Apoe	Dcaf6
139	endometrial cancer DOID-1380 human GSE17025 sample 843	0.129612	0.653924	2.11458	4.32053	Mrpl3	Igfbp3	Nolc1	Dcaf6
140	asthma DOID-2841 human GSE31773 sample 713	0.130722	0.653924	2.10747	4.28802	Eps8	Clec3B	Sdc4	Igfbp3
141	Down syndrome DOID-14250 human GSE42956 sample 1061	0.130722	0.653924	2.10747	4.28802	Bace2	Irx2	Slc16A1	Cdh11
142	Pulmonary Fibrosis C0034069 mouse GSE2640 sample 406	0.130722	0.653924	2.10747	4.28802	Rcan1	Tnfrsf12A	Ctps	Apoe
143	nephronophthisis DOID-12712 mouse GSE6113 sample 942	0.131837	0.653924	2.10041	4.25582	Gsn	Guca2B	Apoe	Myl12A
144	Arrhythmogenic Right Ventricular Cardiomyopathy C0349788 mouse GSE4120 sample 432	0.132955	0.653924	2.09339	4.22392	Myom1	Slc16A1	Tspan9	Pdhb
145	Papillary Carcinoma of the Thyroid C0238463 human GSE3678 sample 306	0.132955	0.653924	2.09339	4.22392	Eps8	Sdc4	Dcaf6	Mpzl2
146	acute myocardial infarction DOID-9408 mouse GSE775 sample 1001	0.132955	0.653924	2.09339	4.22392	Rcan1	Slmap	Ackr3	Ctps
147	Hypertrophy C0020564 rat GSE739 sample 57	0.132955	0.653924	2.09339	4.22392	Csrp3	Slc16A1	Apoe	Dcaf6
148	Barrett's esophagus DOID-9206 human GSE34619 sample 453	0.134078	0.654989	2.08642	4.19231	Eps8	Dpp4	Cdhr2	Hmgcs2
149	obesity DOID-9970 mouse GSE55389 sample 612	0.135132	0.655705	1.89362	3.79009	Gsn	Igfbp3	Fbln1	Pi16	Mpzl2
150	Ulcerative Colitis C0009324 human GSE1710 sample 264	0.13901	0.669874	2.3798	4.69584	Irx5	Gsg1L	Thsd4
151	MELAS - Mitochondrial myopathy, encephalopathy, lactic acidosis and stroke-like episodes C0162671 human GSE1462 sample 102	0.139904	0.669874	1.87091	3.6797	Myom1	Csrp3	Gsn	Ndufa10	Myl12A
152	Infection by Yersinia enterocolitica C0238528 mouse GSE2973 sample 127	0.142044	0.675642	2.03888	3.97912	Rcan1	Ankrd33B	Tnfrsf12A	Sdc4
153	Adenocarcinoma of esophagus C0279628 human GSE1420 sample 164	0.144354	0.682143	2.02568	3.92069	Bace2	Sdc4	Igfbp3	Hmgcs2
154	Obesity C0028754 rat GSE1813 sample 15	0.145515	0.683163	2.01915	3.89187	Gsn	Smoc1	Ackr3	Myl12A
155	systemic juvenile idiopathic arthritis (sJIA) (enthesitis-related) DOID-848 human GSE21521 sample 575	0.149019	0.690645	1.9998	3.80698	Bace2	Fgf7	Egf	Folr1
156	esophagus adenocarcinoma DOID-4914 human GSE1420 sample 644	0.149019	0.690645	1.9998	3.80698	Bace2	Sdc4	Igfbp3	Hmgcs2
157	polycystic ovary syndrome DOID-11612 human GSE48301 sample 560	0.152556	0.702533	1.9808	3.72436	Slc16A1	Plagl1	Etv1	Itga9
158	allergic asthma DOID-9415 human GSE41649 sample 716	0.157321	0.719892	1.95602	3.6176	Bace2	Plvap	Gsn	Igfbp3
159	Cardiomyopathy, Dilated C0007193 human GSE3586 sample 323	0.158702	0.721645	1.78928	3.29358	Csrp3	Slc16A1	Slc35F5	Nrg1	Myl12A
160	endometrial cancer DOID-1380 human GSE17025 sample 847	0.164492	0.739042	2.19147	3.95536	Mrpl3	E2F3	Dcaf6
161	Emery-Dreifuss muscular dystrophy, autosomal dominant form DOID-11726 mouse GSE8000 sample 676	0.164572	0.739042	1.91998	3.46442	Gsn	Slc16A1	Ackr3	Apoe
162	Myocardial Infarction C0027051 rat GSE4105 sample 437	0.165793	0.739926	1.9141	3.43966	Rcan1	Ankrd23	Apoe	Pi16
163	progressive myoclonus epilepsy DOID-891 mouse GSE47516 sample 516	0.167953	0.744969	1.753	3.12747	Fgf7	Ednrb	Irx5	Cdh11	Ackr3
164	breast cancer DOID-1612 human GSE26910 sample 602	0.170681	0.752455	2.15136	3.80352	Cdh11	Mical2	Ndufaf1
165	low-grade serous ovarian carcinomas DOID-0050933 human GSE56443 sample 755	0.171943	0.753423	1.88521	3.31909	Gsn	Igfbp3	Dkk2	Thsd4
166	cystic fibrosis DOID-1485 mouse GSE3100 sample 1057	0.175672	0.760542	1.86829	3.24922	Ighm	Ngp	Cdh11	A130071D04Rik
167	methylmalonic acidemia DOID-14749 mouse GSE41044 sample 476	0.175672	0.760542	1.86829	3.24922	Ighm	Slc16A1	Apoe	Hmgcs2
168	Crohn's disease DOID-8778 human GSE6731 sample 757	0.180089	0.768448	2.09386	3.58952	Irx5	Ndufaf1	Myl12A
169	ulcerative colitis DOID-8577 human GSE1710 sample 993	0.180089	0.768448	2.09386	3.58952	Irx5	Gsg1L	Thsd4
170	ulcerative colitis DOID-8577 human GSE11223 sample 589	0.180686	0.768448	1.84619	3.15882	Rcan1	Bace2	Cdh11	Ackr3
171	allergic contact dermatitis DOID-3042 human GSE6281 sample 926	0.183256	0.770257	2.07536	3.52162	Tnfrsf12A	Gsg1L	Folr1
172	Erectile dysfunction associated with type 2 diabetes mellitus C1997651 rat GSE2457 sample 186	0.184479	0.770257	1.82995	3.09302	Gsn	Igfbp3	Apoe	Myl12A
173	Primary open angle glaucoma C0339573 human GSE2705 sample 257	0.184479	0.770257	1.82995	3.09302	Tnfrsf12A	Igfbp3	Mical2	Ackr3
174	pancreatic invasive intraductal papillary-mucinous carcinoma DOID-8150 human GSE19650 sample 610	0.185749	0.770257	1.8246	3.07145	Bace2	Mrpl3	Sdc4	Dcaf6
175	diffuse large B-cell lymphoma DOID-0050745 mouse GSE6136 sample 687	0.186439	0.770257	2.05718	3.45536	Ighm	Ngp	Apoe
176	Cancer of Colon C0007102 human GSE4107 sample 245	0.192847	0.791137	2.02176	3.32753	Clec3B	Fbln1	Dcaf6
177	Parkinson's disease DOID-14330 human GSE19587 sample 496	0.194457	0.791137	2.01309	3.29652	Igfbp3	Srsf3	Folr1
178	discoid lupus erythematosus UMLS CUI-C0024138 human GSE52471 sample 689	0.196011	0.791137	1.78286	2.90532	Slc16A1	Tnfrsf12A	Kcnj15	Mpzl2
179	Pseudomonas Infection C0033817 human GSE923 sample 170	0.197307	0.791137	1.77778	2.88533	Tnfrsf12A	Sdc4	Igfbp3	Srsf3
180	colitis DOID-0060180 human GSE6731 sample 761	0.197689	0.791137	1.99597	3.23558	Mrpl3	Ighm	Plxnc1
181	Muscular Dystrophy C0026850 mouse GSE3252 sample 158	0.198604	0.791137	1.77272	2.8655	Myom1	Csrp3	Apoe	Myl12A
182	Duchenne muscular dystrophy DOID-11723 human GSE6011 sample 674	0.199905	0.791137	1.76769	2.84583	Plvap	Clec3B	Igfbp3	Plagl1
183	juvenile dermatomyositis UMLS CUI-C0263666 human GSE11971 sample 771	0.200246	0.791137	1.6418	2.64035	Fbxo40	Csrp3	Ndufa10	Pdhb	Hmgcs2
184	Cardiac Hypertrophy C1383860 rat GSE1055 sample 354	0.206923	0.813072	2.41124	3.79868	Ndufa10	Myl12A
185	Thymic Carcinoma C0205969 mouse GSE2501 sample 344	0.210744	0.81424	1.93027	3.00565	Tspan9	Ctps	Apoe
186	pancreatic ductal adenocarcinoma DOID-3498 mouse GSE53659 sample 699	0.211462	0.81424	1.60774	2.49796	Gsn	Igfbp3	Cdh11	Apoe	Myl12A
187	facioscapulohumeral muscular dystrophy DOID-11727 human GSE15090 sample 540	0.211725	0.81424	1.72367	2.67593	Clec3B	Myoc	Ackr3	Pdhb
188	Acute Lung Injury C0242488 mouse GSE1871 sample 152	0.211725	0.81424	1.72367	2.67593	Tnfrsf12A	Sdc4	Ackr3	Ctps
189	osteoarthritis DOID-8398 rat GSE8077 sample 943	0.214379	0.815768	1.71417	2.63984	Ednrb	Tnfrsf12A	Igfbp3	Ackr3
190	nemaline myopathy DOID-3191 mouse GSE3384 sample 972	0.214379	0.815768	1.71417	2.63984	Rcan1	Csrp3	Slmap	Pdhb
191	Down Syndrome C0013080 human GSE10758 sample 310	0.217042	0.821577	1.70478	2.60434	Bace2	Irx2	Fgf7	Hoxd8
192	Diabetes DOID-9351 mouse GSE31150 sample 805	0.218999	0.824668	1.89134	2.87235	Smoc1	Cdhr2	Folr1
193	allergic contact dermatitis DOID-3042 human GSE6281 sample 927	0.220658	0.825744	1.88374	2.84659	Ighm	Tnfrsf12A	Gsg1L
194	cerebral palsy DOID-1969 human GSE11686 sample 912	0.223739	0.825744	1.68174	2.51803	Myom1	Gsn	Myl12A	Dcaf6
195	Diamond-Blackfan anaemia DOID-1339 human GSE14335 sample 472	0.225086	0.825744	1.67721	2.50117	Dpp4	Bace2	Cadm3	Ackr3
196	Treacher Collins syndrome DOID-2908 mouse GSE10167 sample 480	0.225651	0.825744	1.86129	2.77102	Slc16A1	Plagl1	Apoe
197	adrenoleukodystrophy DOID-10588 human GSE34309 sample 865	0.225651	0.825744	1.86129	2.77102	Sall1	Tnfrsf12A	Folr1
198	glaucoma associated with systemic syndromes DOID-1686 mouse GSE26299 sample 491	0.227321	0.825744	1.85393	2.74639	Ackr3	Fbln1	Folr1
199	MS (Multiple Sclerosis) C0026769 mouse GSE842 sample 381	0.228993	0.825744	1.84662	2.72204	Sdc4	Apoe	Myl12A
200	thymic carcinoma DOID-3284 mouse GSE2501 sample 985	0.230667	0.825744	1.83937	2.69795	Tspan9	Ctps	Apoe
201	acute myocardial infarction DOID-9408 human GSE48060 sample 510	0.230667	0.825744	1.83937	2.69795	Kcnj15	Nrg1	Folr1
202	Down syndrome DOID-14250 mouse GSE39159 sample 529	0.23098	0.825744	1.55289	2.27564	Slk	Tnfrsf12A	Prkd1	Npnt	Hoxd8
203	Meningococcal infection C0025303 human GSE4646 sample 347	0.231848	0.825744	1.65489	2.4189	Tnfrsf12A	Sdc4	Srsf3	Ackr3
204	myotonic dystrophy type 1 DOID-11722 human GSE7177 sample 1054	0.234022	0.829402	1.82503	2.65057	Fgf7	Sdc4	Npnt
205	Heart Injury C0018805 mouse GSE4710 sample 75	0.235703	0.831285	1.81795	2.62726	Fbln1	Apoe	Pi16
206	Squamous cell carcinoma of lung C0149782 human GSE3268 sample 441	0.237386	0.833157	1.81091	2.60422	Mrpl3	Igfbp3	Ackr3
207	Emery-Dreifuss muscular dystrophy, autosomal recessive form DOID-11726 mouse GSE8000 sample 677	0.239072	0.835019	1.80394	2.58142	Gsn	Ndufa10	Apoe
208	multiple sclerosis DOID-2377 human GSE16461 sample 584	0.241943	0.840985	2.16186	3.0678	Folr1	Dcaf6
209	Malignant mesothelioma of pleura C0812413 human GSE2549 sample 118	0.245521	0.846371	1.61195	2.26377	Mrpl3	Igfbp3	Cdh11	Mical2
210	colorectal adenocarcinoma DOID-0050861 mouse GSE31106 sample 1070	0.245834	0.846371	1.77655	2.49268	Ighm	Apoe	Myl12A
211	Hypoxia C0242184 mouse GSE3195 sample 70	0.249226	0.851296	1.76316	2.44972	Slc16A1	Sdc4	Tspan9
212	Atherosclerosis C0004153 mouse GSE1560 sample 77	0.253812	0.851296	1.58722	2.17633	Rcan1	Slc22A7	Itga9	Mpzl2
213	Alcoholic Hepatitis DOID-12351 human GSE28619 sample 477	0.254329	0.851296	1.74345	2.387	Myom1	Plvap	Tnfrsf12A
214	prostate cancer DOID-10283 human GSE55945 sample 834	0.254329	0.851296	1.74345	2.387	Bace2	Plekhh1	Dcaf6
215	NASH C0400966 human GSE24807 sample 185	0.254329	0.851296	1.74345	2.387	Dao	Hmgcs2	Slc22A7
216	autism spectrum disorder DOID-0060041 human GSE63524 sample 1035	0.254329	0.851296	1.74345	2.387	Clec3B	Egf	Ackr3
217	Breast Cancer C0006142 human GSE2429 sample 148	0.256033	0.853051	1.73697	2.36653	Mrpl3	Igfbp3	Cdh11
218	Muscular Dystrophy C0026850 mouse GSE2507 sample 405	0.259447	0.860459	1.72416	2.32625	Rcan1	Csrp3	Pdhb
219	idiopathic urticaria DOID-1555 human GSE57178 sample 815	0.260767	0.860887	1.56717	2.10649	Mrpl3	Slc16A1	Srsf3	Nolc1
220	Dystonia C0393593 human GSE3064 sample 329	0.268007	0.864168	1.69294	2.22917	Gsn	Apoe	Pcsk6
221	hepatocellular carcinoma DOID-684 human GSE60502 sample 656	0.268007	0.864168	1.69294	2.22917	Enah	Plvap	Plxnc1
222	mytonic dystrophy Type 1 DOID-11722 human GSE7179 sample 1049	0.268007	0.864168	1.69294	2.22917	Mrpl3	Ednrb	Myl12A
223	glioblastoma UMLS CUI-C0017636 human GSE15824 sample 863	0.269723	0.864168	1.68683	2.21035	Mrpl3	Igfbp3	Apoe
224	prolactinoma DOID-5394 human GSE36314 sample 636	0.270156	0.864168	1.99646	2.61287	Nacad	Cbln1
225	schizophrenia DOID-5419 human GSE27383 sample 548	0.271441	0.864168	1.68077	2.19174	Eps8	Bace2	Nrg1
226	Cancer of the Intestine C0346627 mouse GSE3915 sample 90	0.271441	0.864168	1.68077	2.19174	Erbb3	Guca2B	Fbln1
227	Psoriasis vulgaris C0263361 human GSE13355 sample 35	0.274785	0.864168	1.52853	1.97451	Dpp4	Igfbp3	Kcnj15	Mpzl2
228	Serous carcinoma C0206701 human GSE10971 sample 58	0.27488	0.864168	1.66876	2.15507	Sdc4	E2F3	Dcaf6
229	acute myeloid leukemia DOID-9119 human GSE9476 sample 782	0.277213	0.864168	1.95896	2.51328	Eps8	Gsn
230	endometrial cancer DOID-1380 human GSE17025 sample 839	0.278323	0.864168	1.65692	2.11915	Mrpl3	E2F3	Dcaf6
231	Williams-Beuren syndrome DOID-1928 human GSE16715 sample 903	0.280047	0.864168	1.65106	2.10147	Clec3B	Sdc4	Thsd4
232	Obesity C0028754 mouse GSE4692 sample 319	0.281771	0.864168	1.64525	2.08396	Gsn	Ackr3	Apoe
233	Sjogren's syndrome DOID-12894 human GSE23117 sample 889	0.283497	0.864168	1.63947	2.06664	Apoe	Myl12A	Dcaf6
234	Senescence C0001792 mouse GSE5078 sample 331	0.285223	0.864168	1.63373	2.04949	Sdc4	Slmap	Myl12A
235	dermatomyositis DOID-10223 human GSE48280 sample 705	0.290352	0.864168	1.48813	1.84032	Enah	Tnfrsf12A	Sdc4	Npnt
236	invasive ductal carcinoma DOID-3008 human GSE21422 sample 606	0.290408	0.864168	1.61676	1.99907	Mrpl3	Sdc4	Dcaf6
237	Carcinoma, Hepatocellular C0019204 human GSE6764 sample 407	0.292138	0.864168	1.61118	1.9826	Sdc4	Apoe	Dcaf6
238	endometrial cancer DOID-1380 human GSE17025 sample 840	0.293869	0.864168	1.60563	1.96629	Mrpl3	Cdh11	Dcaf6
239	hepatitis C DOID-1883 human GSE20948 sample 598	0.293869	0.864168	1.60563	1.96629	Slc7A1	Slc7A2	Dcaf6
240	Spinal Muscular Atrophy, Infantile C0043116 mouse GSE3075 sample 126	0.294619	0.864168	1.47747	1.80557	Cox19	Slc16A1	Pdhb	Apoe
241	astrocytoma DOID-3069 human GSE15824 sample 860	0.2956	0.864168	1.60013	1.95015	Ednrb	Smoc1	Apoe
242	fragile X syndrome DOID-14261 human GSE7329 sample 515	0.2956	0.864168	1.60013	1.95015	Ackr3	Npnt	Hoxd8
243	Essential Hypertension C0085580 rat GSE1675 sample 412	0.2956	0.864168	1.60013	1.95015	Fgf7	Apoe	Slc7A1
244	hepatitis C DOID-1883 human GSE20948 sample 597	0.299065	0.864168	1.58922	1.91834	Mrpl3	Slc7A2	Dcaf6
245	Breast Cancer C0006142 human GSE1378 sample 52	0.299065	0.864168	1.58922	1.91834	Bace2	Hmgcs2	Dcaf6
246	Alzheimer's disease DOID-10652 human GSE36980 sample 522	0.299065	0.864168	1.58922	1.91834	Slc16A1	Pi16	Mpzl2
247	Huntington's disease DOID-12858 mouse GSE26001 sample 720	0.300323	0.864168	1.46349	1.76043	Gsn	Tnfrsf12A	Igfbp3	Smoc1
248	Hypercholesteremia C0020443 mouse GSE3889 sample 221	0.300799	0.864168	1.58383	1.90267	Tnfrsf12A	Apoe	Myl12A
249	psoriasis DOID-8893 human GSE52471 sample 690	0.302533	0.864168	1.57847	1.88716	Tnfrsf12A	Kcnj15	Mpzl2
250	Non-syndromic cleft lip and palate DOID-9296 human GSE42589 sample 618	0.303042	0.864168	1.83265	2.18798	Ednrb	Sdc4
251	cervical cancer DOID-4362 human GSE9750 sample 617	0.304267	0.864168	1.57314	1.8718	Mrpl3	Sdc4	Igfbp3
252	colon cancer DOID-219 human GSE34299 sample 502	0.304267	0.864168	1.57314	1.8718	Dpp4	Tnfrsf12A	Dcaf6
253	skin squamous cell carcinoma DOID-3151 human GSE45164 sample 657	0.306002	0.864168	1.56785	1.8566	Enah	Slc16A1	Mpzl2
254	endometrial cancer DOID-1380 human GSE17025 sample 842	0.306002	0.864168	1.56785	1.8566	Bace2	Fbln1	Dcaf6
255	Polycystic Ovary Syndrome C0032460 human GSE6798 sample 292	0.307738	0.864168	1.5626	1.84154	Csrp3	Pdhb	Ndufaf1
256	systemic lupus erythematosus (SLE) DOID-9074 human GSE36700 sample 512	0.307738	0.864168	1.5626	1.84154	Clec3B	Apoe	Myl12A
257	Osteolysis C0029435 human GSE755 sample 128	0.309473	0.864168	1.55738	1.82663	Ighm	Ednrb	Myl12A
258	Sendai virus infection C1319860 mouse GSE10211 sample 82	0.31121	0.864168	1.55219	1.81186	Rcan1	Sdc4	Ctps
259	schizophrenia DOID-5419 human GSE17612 sample 853	0.312946	0.864168	1.54704	1.79724	Igfbp3	Plekhh1	Dcaf6
260	Niemann-Pick disease Type C DOID-14504 mouse GSE39621 sample 469	0.314683	0.864168	1.54192	1.78276	Ednrb	Apoe	Cbln1
261	Idiosyncratic drug effect C0277580 rat GSE2825 sample 304	0.31642	0.864168	1.53684	1.76842	Sdc4	Erbb3	Pcsk6
262	Huntington's disease DOID-12858 mouse GSE3248 sample 722	0.318158	0.864168	1.53179	1.75422	Sdc4	Pdhb	Apoe
263	fragile X syndrome DOID-14261 human GSE7329 sample 809	0.318158	0.864168	1.53179	1.75422	Ptprd	Ackr3	Npnt
264	Nephroblastoma C0027708 human GSE2712 sample 418	0.319402	0.864168	1.76036	2.00911	Plvap	Sall1
265	pancreatic cancer DOID-1793 human GSE23952 sample 798	0.321633	0.864168	1.52178	1.72622	Enah	Tnfrsf12A	Igfbp3
266	facioscapulohumeral muscular dystrophy DOID-11727 human GSE36398 sample 672	0.321633	0.864168	1.52178	1.72622	Ugt3A1	Hmgcs2	Npnt
267	Barrett's esophagus DOID-9206 human GSE1420 sample 643	0.321633	0.864168	1.52178	1.72622	Bace2	Plvap	Hmgcs2
268	endometriosis DOID-289 human GSE23339 sample 883	0.323371	0.864168	1.51683	1.71243	Cdh11	Apoe	Myl12A
269	Hepatic lipidosis C0015695 mouse GSE5538 sample 10	0.325109	0.864168	1.5119	1.69877	Aox3	Apoe	Hmgcs2
270	myotonic dystrophy type 1 DOID-11722 human GSE7177 sample 1053	0.325109	0.864168	1.5119	1.69877	Mrpl3	Fgf7	Npnt
271	pancreatic intraductal papillary-mucinous adenoma DOID-7851 human GSE19650 sample 608	0.325109	0.864168	1.5119	1.69877	Bace2	Sdc4	Dcaf6
272	Wilson disease DOID-893 mouse GSE5348 sample 966	0.325109	0.864168	1.5119	1.69877	Sdc4	Apoe	Slc22A7
273	testis seminoma DOID-5842 human GSE8607 sample 624	0.331034	0.872635	1.71209	1.89277	Ighm	Apoe
274	polycystic ovary syndrome DOID-11612 human GSE48301 sample 559	0.331034	0.872635	1.71209	1.89277	Dpp4	Fbln1
275	pancreatic non-invasive intraductal papillary-mucinous carcinoma DOID-7685 human GSE19650 sample 609	0.332061	0.872635	1.49252	1.64541	Bace2	Sdc4	Dcaf6
276	Tendonopathy 971 human GSE26051 sample 470	0.335536	0.872635	1.48301	1.61949	Eps8	Dpp4	Igfbp3
277	smoldering myeloma DOID-9551 human GSE47552 sample 562	0.335536	0.872635	1.48301	1.61949	Ednrb	Etv1	Ncam1
278	Polycystic Ovary Syndrome C0032460 human GSE5090 sample 308	0.340749	0.872635	1.46897	1.58151	Eps8	Clec3B	Folr1
279	schizophrenia DOID-5419 human GSE25673 sample 891	0.342485	0.872635	1.46435	1.56909	Nrg1	Plxnc1	Dkk2
280	colon adenoma DOID-0050912 human GSE4183 sample 550	0.342485	0.872635	1.46435	1.56909	Bace2	Mrpl3	Tnfrsf12A
281	endometrial cancer DOID-1380 human GSE17025 sample 848	0.344222	0.872635	1.45975	1.55678	Mrpl3	Sdc4	Dcaf6
282	non-systemic juvenile idiopathic arthritis (sJIA) (subgroup-RF-polyarthritis) DOID-848 human GSE21521 sample 578	0.344222	0.872635	1.45975	1.55678	Sdc4	Egf	Nrg1
283	Carcinoma in situ of large intestine C0686087 human GSE4183 sample 190	0.344222	0.872635	1.45975	1.55678	Bace2	Mrpl3	Plvap
284	esophagus squamous cell carcinoma DOID-3748 human GSE63941 sample 658	0.344921	0.872635	1.65752	1.76433	Mrpl3	Dcaf6
285	atherosclerosis DOID-1936 human GSE43292 sample 508	0.347694	0.872635	1.45065	1.53251	Dpp4	Ighm	Plvap
286	Pauciarticular juvenile arthritis C0157917 human GSE1402 sample 430	0.34943	0.872635	1.44614	1.52055	Fbln1	Pcsk6	Hoxd8
287	glaucoma associated with systemic syndromes DOID-1686 mouse GSE26299 sample 490	0.3529	0.872635	1.4372	1.49695	Tnfrsf12A	Adamtsl3	Fbln1
288	Duchenne muscular dystrophy (DMD) C0013264 mouse GSE466 sample 328	0.3529	0.872635	1.4372	1.49695	Gsn	Apoe	Myl12A
289	Duchenne muscular dystrophy (DMD) C0013264 mouse GSE1008 sample 298	0.354634	0.872635	1.43277	1.48531	Gsn	Apoe	Myl12A
290	Protozoan Infection C0033740 human GSE2077 sample 239	0.356367	0.872635	1.42837	1.47378	Srsf3	Nolc1	Myl12A
291	cervical cancer DOID-4362 human GSE9750 sample 619	0.3581	0.872635	1.42399	1.46236	Mrpl3	Tnfrsf12A	Sdc4
292	ulcerative colitis DOID-8577 human GSE22619 sample 710	0.359833	0.872635	1.41965	1.45104	Bace2	Dao	Cdhr2
293	autism spectrum disorder DOID-0060041 human GSE28521 sample 1039	0.359833	0.872635	1.41965	1.45104	Tmem108	E2F3	Cbln1
294	Arthropathy C0022408 human GSE10575 sample 271	0.361004	0.872635	1.59805	1.6282	Clec3B	Dcaf6
295	Dental cavity, complex C0399396 human GSE1629 sample 175	0.361004	0.872635	1.59805	1.6282	Ighm	Apoe
296	bipolar disorder DOID-3312 human GSE46449 sample 572	0.361004	0.872635	1.59805	1.6282	Eps8	Kcnj15
297	Crohn's disease DOID-8778 human GSE6731 sample 758	0.361565	0.872635	1.41532	1.43983	Kcnj15	Plxnc1	Ndufaf1
298	multiple sclerosis DOID-2377 human GSE23832 sample 746	0.361565	0.872635	1.41532	1.43983	Gsn	Sdc4	Kcnj15
299	Streptococcal tonsillitis C0275804 mouse GSE11494 sample 263	0.363291	0.872635	1.5899	1.60986	Erbb3	Ngp
300	non-systemic juvenile idiopathic arthritis (sJIA) (subgroup-psoriatic) DOID-848 human GSE21521 sample 580	0.363296	0.872635	1.41103	1.42872	Eps8	Egf	Nrg1
301	Retinitis Pigmentosa C0035334 mouse GSE128 sample 33	0.363296	0.872635	1.41103	1.42872	Sdc4	Fbln1	Pdhb
302	amyotrophic lateral sclerosis DOID-332 human GSE833 sample 1006	0.368486	0.877589	1.39829	1.39598	Dao	Sdc4	Apoe
303	atherosclerosis DOID-1936 mouse GSE19286 sample 906	0.368486	0.877589	1.39829	1.39598	Csrp3	Gsn	Pdhb
304	diffuse large B-cell lymphoma DOID-0050745 mouse GSE6136 sample 686	0.370131	0.877589	1.56593	1.55638	Ngp	Apoe
305	Parkinson's disease DOID-14330 human GSE7621 sample 941	0.370214	0.877589	1.39409	1.38527	Dao	Sdc4	Apoe
306	cystic fibrosis DOID-1485 mouse GSE3100 sample 1056	0.375394	0.884071	1.38165	1.35371	Ighm	Ngp	A130071D04Rik
307	ALS (Amyotrophic Lateral Sclerosis) C0002736 human GSE833 sample 283	0.375394	0.884071	1.38165	1.35371	Dao	Sdc4	Apoe
308	GERD - Gastro-esophageal reflux disease C0017168 human GSE2144 sample 27	0.377119	0.884725	1.37755	1.34338	Tnfrsf12A	Sdc4	Igfbp3
309	pancreatic cancer DOID-1793 human GSE18670 sample 483	0.378843	0.884725	1.37348	1.33314	Mical2	Pcsk6	Slc7A1
310	non-systemic juvenile idiopathic arthritis (sJIA) (subgroup-oligoarticular) DOID-848 human GSE21521 sample 577	0.380566	0.884725	1.36942	1.32299	Egf	Nrg1	Folr1
311	ulcerative colitis DOID-8577 human GSE11223 sample 586	0.380566	0.884725	1.36942	1.32299	Rcan1	Bace2	Dao
312	esophagus squamous cell carcinoma DOID-3748 human GSE63941 sample 659	0.383725	0.889209	1.52008	1.45597	Mrpl3	Dcaf6
313	HIV encephalitis C0276548 human GSE3489 sample 2	0.38573	0.890403	1.35741	1.2931	Sdc4	Pdhb	Apoe
314	Type 1 diabetes mellitus C0011854 mouse GSE1659 sample 346	0.387449	0.890403	1.35345	1.28331	Myom1	Gsn	Slmap
315	Down syndrome DOID-14250 human GSE42956 sample 1060	0.389167	0.890403	1.34952	1.2736	Bace2	Fbln1	Stk32B
316	Simian Acquired Immune Deficiency Syndrome C0080151 human GSE4785 sample 92	0.389167	0.890403	1.34952	1.2736	Mrpl3	Srsf3	Nolc1
317	juvenile dermatomyositis UMLS CUI-C0263666 human GSE11971 sample 772	0.396818	0.902507	1.26262	1.16701	Enah	Csrp3	Tnfrsf12A	Ndufa10
318	Pompe disease, infantile-onset form UMLS CUI-C0342751 human GSE38680 sample 870	0.397739	0.902507	1.33017	1.22636	Tnfrsf12A	Smoc1	Ncam1
319	non-systemic juvenile idiopathic arthritis (sJIA) (subgroup-RF+ polyarthritis) DOID-848 human GSE21521 sample 579	0.39945	0.902507	1.32636	1.21716	Egf	Kcnj15	Nrg1
320	Bone fracture C0016658 rat GSE594 sample 275	0.39945	0.902507	1.32636	1.21716	Csrp3	Apoe	Myl12A
321	Alzheimer's disease DOID-10652 human GSE36980 sample 519	0.408315	0.919664	1.44257	1.29213	Sdc4	Mpzl2
322	melanoma DOID-1909 human GSE6887 sample 951	0.410528	0.921776	1.43591	1.27841	Igfbp3	Syne3
323	polycystic ovary syndrome DOID-11612 human GSE48301 sample 818	0.412737	0.923866	1.42931	1.26486	Plagl1	Etv1
324	Down syndrome DOID-14250 human GSE35561 sample 1062	0.419873	0.929607	1.28232	1.1128	Bace2	Etv1	Slc7A2
325	Huntington's disease DOID-12858 mouse GSE3248 sample 726	0.421565	0.929607	1.27878	1.10459	Ncam1	Pdhb	Apoe
326	Teratospermia UMLS CUI-C0919628 human GSE6872 sample 953	0.425903	0.929607	1.39094	1.18723	Htra4	Cbln1
327	Adenoma C0001430 human GSE8514 sample 294	0.428082	0.929607	1.38474	1.17487	Sdc4	Dcaf6
328	osteoarthritis DOID-8398 human GSE16464 sample 751	0.428082	0.929607	1.38474	1.17487	Plagl1	Dcaf6
329	Gastrointestinal stromal tumor C0238198 human GSE2719 sample 270	0.428318	0.929607	1.26481	1.07242	Plagl1	Cdh11	Etv1
330	Dehydration C0011175 rat GSE4130 sample 23	0.430258	0.929607	1.3786	1.16267	Sdc4	Myl12A
331	Neurological pain disorder C0423704 rat GSE15041 sample 356	0.430258	0.929607	1.3786	1.16267	Plagl1	Syne3
332	asthma DOID-2841 human GSE43696 sample 828	0.432429	0.929607	1.37251	1.15062	Etv1	Hmgcs2
333	Cancer of prostate C0376358 human GSE3868 sample 135	0.432429	0.929607	1.37251	1.15062	Tnfrsf12A	Igfbp3
334	ALS (Amyotrophic Lateral Sclerosis) C0002736 mouse GSE4390 sample 389	0.434595	0.929607	1.36647	1.13873	Gsn	Apoe
335	Urothelial carcinoma in situ C0334267 human GSE3167 sample 229	0.435044	0.929607	1.25113	1.04133	Rcan1	Igfbp3	Ackr3
336	Rett Syndrome C0035372 human GSE6955 sample 390	0.436721	0.929607	1.24776	1.03372	Sdc4	Apoe	Apba2
337	Breast Cancer C0006142 rat GSE1872 sample 63	0.436758	0.929607	1.36048	1.12699	Sdc4	Myl12A
338	nephrosclerosis DOID-11664 human GSE20602 sample 905	0.438396	0.929607	1.2444	1.02618	Bace2	Clec3B	Ednrb
339	Asthma, allergic C0155877 human GSE3004 sample 360	0.440069	0.929607	1.24107	1.01869	Eps8	Igfbp3	Myl12A
340	Parkinson's disease DOID-14330 human GSE7621 sample 940	0.441069	0.929607	1.34867	1.10396	Folr1	Dcaf6
341	Gamma-hydroxybutyric acidaemia C0268631 mouse GSE2866 sample 409	0.441741	0.929607	1.23774	1.01128	Ctps	Apoe	Myl12A
342	schizophrenia DOID-5419 human GSE12679 sample 768	0.441741	0.929607	1.23774	1.01128	Nacad	Plekhh1	Dcaf6
343	ovarian cancer DOID-2394 human GSE14407 sample 611	0.443218	0.929607	1.34284	1.09266	Mrpl3	Thsd4
344	bronchopulmonary dysplasia UMLS CUI-C0006287 human GSE8586 sample 918	0.443218	0.929607	1.34284	1.09266	Igfbp3	Dcaf6
345	Huntington's disease DOID-12858 human GSE1751 sample 795	0.446744	0.929607	1.22789	0.989392	Kcnj15	Plxnc1	Myl12A
346	prostate cancer DOID-10283 human GSE39452 sample 485	0.449638	0.929607	1.32564	1.0596	Hmgcs2	Plekhh1
347	Rift Valley fever DOID-1328 mouse GSE18064 sample 876	0.451769	0.929607	1.32	1.04885	Igfbp3	Myl12A
348	prostate cancer DOID-10283 human GSE55945 sample 835	0.453895	0.929607	1.31441	1.03824	Plekhh1	Dcaf6
349	Breast cancer DOID-1612 mouse GSE24594 sample 616	0.456017	0.929607	1.30887	1.02776	Plagl1	Apoe
350	retinoblastoma DOID-768 mouse GSE6787 sample 455	0.456698	0.929607	1.20862	0.947237	Plagl1	Apoe	Myl12A
351	Setleis syndrome C1744559 human GSE16524 sample 285	0.456698	0.929607	1.20862	0.947237	Clec3B	Fgf7	Sdc4
352	Parkinson's disease DOID-14330 human GSE19587 sample 740	0.456698	0.929607	1.20862	0.947237	Pdhb	Pde8A	Folr1
353	Niemann-Pick Type C DOID-14504 mouse GSE39621 sample 495	0.458133	0.929607	1.30337	1.0174	Ngp	Apoe
354	Niemann-Pick Type C disease DOID-14504 mouse GSE39621 sample 471	0.460246	0.929607	1.29792	1.00718	Ngp	Apoe
355	stomach cancer DOID-10534 human GSE49515 sample 553	0.466554	0.929607	1.28183	0.977244	Ednrb	Igfbp3
356	severe asthma 2841 human GSE43696 sample 467	0.466554	0.929607	1.28183	0.977244	Etv1	Hmgcs2
357	Type 1 diabetes mellitus C0011854 mouse GSE2254 sample 204	0.468217	0.929607	1.18689	0.900636	Ctps	Apoe	Myl12A
358	ulcerative colitis DOID-8577 human GSE38713 sample 810	0.472818	0.929607	1.26613	0.948386	Bace2	Tnfrsf12A
359	Retinoschisis C0152439 mouse GSE5581 sample 146	0.474752	0.929607	1.1748	0.875186	Cadm3	Cdh11	Ctps
360	Emery-Dreifuss muscular dystrophy DOID-11726 mouse GSE6399 sample 675	0.479039	0.929607	1.2508	0.920558	Gsn	Ackr3
361	autism spectrum disorder DOID-0060041 human GSE25507 sample 1032	0.479039	0.929607	1.2508	0.920558	Myl12A	Dcaf6
362	diabetes mellitus type 2 DOID-9352 human GSE12643 sample 766	0.481103	0.929607	1.24578	0.911503	Sdc4	Mical2
363	Carcinoma in situ of small intestine C0686083 mouse GSE422 sample 119	0.481251	0.929607	1.16296	0.850553	Eps8	Slmap	Ctps
364	Nicotine addiction C0028043 human GSE11208 sample 325	0.48202	0.929607	1.53836	1.12265	Dcaf6
365	testis seminoma DOID-5842 human GSE8607 sample 623	0.483162	0.929607	1.24079	0.902555	Ighm	Apoe
366	prostate cancer DOID-10283 human GSE3868 sample 638	0.485216	0.929607	1.23584	0.893713	Tnfrsf12A	Igfbp3
367	testis seminoma DOID-5842 human GSE8607 sample 622	0.487265	0.929607	1.23093	0.884977	Ighm	Apoe
368	Type 1 diabetes mellitus C0011854 mouse GSE4616 sample 363	0.487265	0.929607	1.23093	0.884977	Gsn	Myl12A
369	colorectal adenocarcinoma DOID-0050861 human GSE24514 sample 595	0.489309	0.929607	1.22606	0.876343	Bace2	Cdh11
370	Uterine leiomyoma C0042133 human GSE2725 sample 399	0.489309	0.929607	1.22606	0.876343	Eps8	Gsn
371	Endometriosis C0014175 human GSE6364 sample 393	0.491347	0.929607	1.22123	0.86781	Folr1	Dcaf6
372	Neurological pain disorder C0423704 rat GSE2636 sample 129	0.497433	0.929607	1.20695	0.842808	Ncam1	Myl12A
373	multiple myeloma DOID-9538 human GSE36474 sample 707	0.497433	0.929607	1.20695	0.842808	Dpp4	Clec3B
374	Uterine leiomyoma C0042133 human GSE2724 sample 225	0.497433	0.929607	1.20695	0.842808	Eps8	Ncam1
375	diffuse large B-cell lymphoma DOID-0050745 mouse GSE6136 sample 688	0.499452	0.929607	1.20227	0.834667	Ackr3	Apoe
376	Macular degeneration C0024437 human GSE1719 sample 46	0.499452	0.929607	1.20227	0.834667	Fgf7	Igfbp3
377	amyotrophic lateral sclerosis DOID-332 mouse GSE10953 sample 681	0.499452	0.929607	1.20227	0.834667	Sdc4	Myl12A
378	MS (Multiple Sclerosis) C0026769 human GSE10064 sample 377	0.501465	0.929607	1.19762	0.826621	Ighm	Ankrd33B
379	Leukemia, Adult T Cell C0023493 human GSE10789 sample 351	0.503474	0.929607	1.193	0.818668	Smoc1	Pdhb
380	Neurofibromatosis DOID-8712 mouse GSE1482 sample 665	0.503474	0.929607	1.193	0.818668	Ncam1	Folr1
381	Bipolar Disorder 3312 human GSE12654 sample 461	0.505477	0.929607	1.18842	0.810807	Pdhb	Apoe
382	Alcohol poisoning C0392620 rat GSE3311 sample 288	0.507474	0.929607	1.18388	0.803036	Plvap	Hmgcs2
383	asthma DOID-2841 human GSE43696 sample 830	0.507474	0.929607	1.18388	0.803036	Irx1	Csrp3
384	Essential Thrombocytemia C0040028 human GSE2006 sample 434	0.510019	0.929607	1.11245	0.749017	Gsn	Egf	Pcsk6
385	endometrial cancer DOID-1380 human GSE17025 sample 844	0.511455	0.929607	1.17489	0.787761	E2F3	Dcaf6
386	Type 2 diabetes mellitus C0011860 rat GSE6428 sample 291	0.511455	0.929607	1.17489	0.787761	Pdhb	Folr1
387	H1N1 DOID-0050211 human GSE27131 sample 514	0.511594	0.929607	1.10976	0.743792	Ighm	Egf	Ndufaf1
388	Primary pulmonary hypoplasia C0456891 mouse GSE1363 sample 20	0.513437	0.929607	1.17045	0.780254	Gsn	Apoe
389	atopic dermatitis DOID-3310 human GSE32924 sample 857	0.513437	0.929607	1.17045	0.780254	Plvap	Tnfrsf12A
390	endometrial cancer DOID-1380 human GSE17025 sample 841	0.517386	0.929607	1.16166	0.765495	Bace2	Dcaf6
391	multiple myeloma DOID-9538 mouse GSE6980 sample 955	0.519352	0.929607	1.15731	0.758241	Ngp	Apoe
392	Fracture of femur C0015802 rat GSE1685 sample 240	0.519426	0.929607	1.09655	0.718274	Csrp3	Apoe	Myl12A
393	Ankylosing Spondylitides C0038013 human GSE11886 sample 202	0.521313	0.929607	1.153	0.751069	Rcan1	Htra4
394	Alzheimer's disease DOID-10652 human GSE36980 sample 520	0.523269	0.929607	1.14872	0.743978	Adamtsl3	Mpzl2
395	tuberculosis DOID-399 human GSE54992 sample 564	0.523269	0.929607	1.14872	0.743978	Clec3B	Stk32B
396	Huntington's disease DOID-12858 mouse GSE3248 sample 725	0.52522	0.929607	1.14447	0.736966	Ncam1	Apoe
397	Familial hypophosphataemic rickets C0733682 mouse GSE868 sample 172	0.52522	0.929607	1.14447	0.736966	Igfbp3	Apoe
398	psoriasis DOID-8893 human GSE14905 sample 754	0.529105	0.929607	1.13606	0.723178	Ankrd33B	Plxnc1
399	cystic fibrosis DOID-1485 human GSE15568 sample 833	0.529105	0.929607	1.13606	0.723178	Mrpl3	Gsn
400	Hereditary gingival fibromatosis C0399440 human GSE4250 sample 177	0.53104	0.929607	1.1319	0.7164	Igfbp3	Dcaf6
401	CML - Chronic myeloid leukemia C0023473 human GSE4170 sample 4	0.533354	0.929607	1.07352	0.674782	Kcnj15	Pcsk6	Tmem174
402	systemic lupus erythematosus DOID-9074 human GSE55447 sample 1072	0.536812	0.929607	1.1196	0.696512	Slk	Pi16
403	endometriosis DOID-289 human GSE6364 sample 945	0.536812	0.929607	1.1196	0.696512	Folr1	Dcaf6
404	sarcoidosis DOID-11335 human GSE19314 sample 708	0.538725	0.929607	1.11556	0.690029	Miox	Myoc
405	myelodysplastic syndrome DOID-0050908 human GSE19429 sample 750	0.538725	0.929607	1.11556	0.690029	Mrpl3	Dcaf6
406	prostate cancer DOID-10283 human GSE3325 sample 991	0.542535	0.929607	1.10756	0.677277	Mrpl3	Dcaf6
407	swine influenza DOID-0050211 human GSE48466 sample 498	0.542535	0.929607	1.10756	0.677277	Igfbp3	Myl12A
408	schizophrenia DOID-5419 human GSE12679 sample 767	0.542535	0.929607	1.10756	0.677277	Ankrd33B	Plekhh1
409	Duchenne muscular dystrophy (DMD) C0013264 mouse GSE1472 sample 62	0.542535	0.929607	1.10756	0.677277	Gsn	Apoe
410	Alexander Disease C0270726 mouse GSE977 sample 87	0.544432	0.929607	1.10361	0.671006	Igfbp3	Apoe
411	Overexertion C0161750 human GSE3606 sample 286	0.544432	0.929607	1.10361	0.671006	Kcnj15	Plxnc1
412	systemic lupus erythematosus DOID-9074 human GSE55447 sample 1074	0.546324	0.929607	1.09968	0.664803	Ackr3	Itga9
413	Eczema DOID-3310 human GSE32924 sample 509	0.54821	0.929607	1.09578	0.658668	Plvap	Tnfrsf12A
414	Huntington's disease DOID-12858 human GSE3248 sample 724	0.54821	0.929607	1.09578	0.658668	Ncam1	Apoe
415	bipolar disorder DOID-3312 human GSE46449 sample 570	0.54821	0.929607	1.09578	0.658668	Eps8	Igfbp3
416	anemia DOID-2355 human GSE4619 sample 792	0.550091	0.929607	1.0919	0.6526	Mrpl3	Dcaf6
417	schizophrenia DOID-5419 human GSE62105 sample 547	0.550091	0.929607	1.0919	0.6526	Igfbp3	Kcnj15
418	COPD - Chronic obstructive pulmonary disease C0024117 human GSE475 sample 343	0.550091	0.929607	1.0919	0.6526	Enah	Csrp3
419	Oligodendroglioma C0028945 human GSE2223 sample 116	0.550091	0.929607	1.0919	0.6526	Irx1	Etv1
420	Psoriasis vulgaris C0263361 human GSE6710 sample 444	0.551966	0.929607	1.08806	0.646598	Igfbp3	Mpzl2
421	cardiomyopathy DOID-0050700 human GSE9128 sample 781	0.551966	0.929607	1.08806	0.646598	Kcnj15	Ndufaf1
422	oligodendroglioma DOID-3181 human GSE15824 sample 859	0.551966	0.929607	1.08806	0.646598	Mrpl3	Igfbp3
423	Leber congenital amaurosis C0339527 mouse GSE3249 sample 213	0.553836	0.929607	1.08424	0.640661	Cdh11	Hmgcs2
424	Cardiomyopathy C0878544 human GSE5406 sample 88	0.553836	0.929607	1.08424	0.640661	Fbxo40	Adamtsl3
425	Type 2 diabetes mellitus C0011860 mouse GSE2899 sample 279	0.5557	0.929607	1.08044	0.634788	Clec3B	Gsn
426	Gamma-hydroxybutyric acidaemia C0268631 mouse GSE2866 sample 205	0.5557	0.929607	1.08044	0.634788	Pdhb	Myl12A
427	autism spectrum disorder DOID-0060041 human GSE29691 sample 1038	0.557559	0.929607	1.07667	0.628979	Plagl1	Pi16
428	morbid obesity DOID-11981 human GSE48964 sample 583	0.559413	0.929607	1.07293	0.623232	Ncam1	Pcsk6
429	polycystic ovary syndrome DOID-11612 human GSE10946 sample 826	0.559413	0.929607	1.07293	0.623232	Igfbp3	Plagl1
430	hepatitis C DOID-1883 human GSE20948 sample 599	0.561261	0.929607	1.06922	0.617547	Apoe	Slc7A2
431	Neurofibromatosis DOID-8712 mouse GSE1482 sample 669	0.561261	0.929607	1.06922	0.617547	Slmap	Apoe
432	Asthma, allergic C0155877 mouse GSE3184 sample 436	0.563103	0.929607	1.06552	0.611922	Ighm	Ctps
433	Leukemia DOID-1240 mouse GSE44025 sample 482	0.56494	0.929607	1.06186	0.606358	Hmgcs2	Mpzl2
434	Hepatic Cirrhosis C0023890 rat GSE1843 sample 372	0.56494	0.929607	1.06186	0.606358	Ednrb	Sdc4
435	astrocytoma DOID-3069 human GSE15824 sample 861	0.572233	0.929607	1.04744	0.584689	Ednrb	Apoe
436	multiple sclerosis DOID-2377 human GSE21942 sample 743	0.572233	0.929607	1.04744	0.584689	Myl12A	Dcaf6
437	renal cell carcinoma DOID-4450 human GSE38424 sample 664	0.574043	0.929607	1.04389	0.579414	Eps8	Htra4
438	endometrial cancer DOID-1380 human GSE17025 sample 846	0.574043	0.929607	1.04389	0.579414	Mrpl3	Dcaf6
439	schizophrenia DOID-5419 human GSE27383 sample 549	0.577646	0.929607	1.03687	0.569031	Plagl1	Nrg1
440	bronchopulmonary dysplasia UMLS CUI-C0006287 human GSE8586 sample 919	0.579439	0.929607	1.0334	0.563921	Clec3B	Dcaf6
441	hepatitis C DOID-1883 human GSE20948 sample 601	0.581226	0.929607	1.02995	0.558865	Apoe	Slc7A1
442	Type 1 diabetes mellitus C0011854 mouse GSE11 sample 178	0.581226	0.929607	1.02995	0.558865	Smoc1	Ctps
443	Huntington's disease DOID-12858 mouse GSE19780 sample 527	0.581226	0.929607	1.02995	0.558865	Dao	Folr1
444	Acne C0702166 human GSE10432 sample 297	0.584785	0.929607	1.02311	0.548911	Igfbp3	Mpzl2
445	asthma DOID-2841 human GSE31773 sample 715	0.584785	0.929607	1.02311	0.548911	Slc16A1	Igfbp3
446	Senescence C0001792 rat GSE3531 sample 167	0.584785	0.929607	1.02311	0.548911	Apoe	Apba2
447	amyotrophic lateral sclerosis DOID-332 mouse GSE3343 sample 685	0.586098	0.929607	1.14332	0.610839	Apoe
448	prostate cancer DOID-10283 human GSE26910 sample 603	0.588321	0.929607	1.01636	0.539163	Dkk2	Hoxd8
449	Crohn's disease DOID-8778 human GSE1710 sample 992	0.588745	0.929607	1.13498	0.601269	Thsd4
450	Duchenne muscular dystrophy (DMD) C0013264 mouse GSE1026 sample 72	0.593584	0.929607	1.00641	0.524918	Rcan1	Apoe
451	hepatocellular carcinoma DOID-684 human GSE57957 sample 660	0.595327	0.929607	1.00313	0.520267	Apoe	Myl12A
452	Cystic Fibrosis C0010674 mouse GSE765 sample 65	0.595327	0.929607	1.00313	0.520267	Ighm	Pdhb
453	Schistosomiases C0036323 mouse GSE19525 sample 439	0.59807	0.929607	0.973313	0.50033	Ngp	Pi16	Cacna1H
454	Cushing Syndrome C0010481 human GSE4060 sample 1	0.598797	0.929607	0.996637	0.511108	Mrpl3	Apoe
455	Osteoarthritis C0029408 human GSE16464 sample 199	0.600524	0.929607	0.993422	0.506599	Rcan1	Dcaf6
456	pancreatic ductal adenocarcinoma DOID-3498 human GSE15471 sample 604	0.600871	0.929607	0.969192	0.493682	Sdc4	Igfbp3	Cdh11
457	Diabetes and Obesity DOID-9970 mouse GSE54917 sample 807	0.602245	0.929607	0.990228	0.502136	Prkd1	Apoe
458	endometrial cancer DOID-1380 human GSE17025 sample 838	0.602245	0.929607	0.990228	0.502136	Thsd4	Dcaf6
459	Kidney disorder associated with type 2 diabetes mellitus C1720457 mouse GSE2557 sample 8	0.602245	0.929607	0.990228	0.502136	Gsn	Tnfrsf12A
460	cystic fibrosis DOID-1485 mouse GSE3100 sample 1055	0.60396	0.929607	0.987054	0.497718	Ighm	Ngp
461	acute myeloid leukemia DOID-9119 human GSE9476 sample 783	0.604275	0.929607	1.08736	0.54773	Eps8
462	Dermatomyositis C0011633 human GSE5370 sample 334	0.605671	0.929607	0.983899	0.493346	Myom1	Csrp3
463	amyotrophic lateral sclerosis DOID-332 mouse GSE10953 sample 679	0.606435	0.929607	0.961049	0.480676	Ptprd	Gsn	Pdhb
464	Retinal damage C0235272 rat GSE1001 sample 312	0.607375	0.929607	0.980765	0.489018	Apoe	Myl12A
465	autism spectrum disorder DOID-0060041 human GSE7329 sample 1033	0.607375	0.929607	0.980765	0.489018	Ackr3	Npnt
466	familial hypercholesterolemia DOID-13810 human GSE6088 sample 907	0.607375	0.929607	0.980765	0.489018	Mrpl3	Pdhb
467	myotonic dystrophy type 1 DOID-11722 human GSE7178 sample 1051	0.607375	0.929607	0.980765	0.489018	Ednrb	Igfbp3
468	Osteoporosis C0029456 human GSE2208 sample 163	0.610768	0.929607	0.974555	0.480493	Nolc1	Nrg1
469	Cancer of the testis C0153594 human GSE1818 sample 246	0.611821	0.929607	1.065	0.523254	Cdh11
470	anaplastic thyroid carcinoma UMLS CUI-C0238461 human GSE65144 sample 654	0.612455	0.929607	0.971478	0.476295	Igfbp3	Mical2
471	myelodysplastic syndrome DOID-0050908 human GSE19429 sample 747	0.612455	0.929607	0.971478	0.476295	Mrpl3	Dcaf6
472	bipolar disorder DOID-3312 human GSE12679 sample 544	0.612455	0.929607	0.971478	0.476295	Eps8	Slc16A1
473	Teratospermia UMLS CUI-C0919628 human GSE6968 sample 954	0.612455	0.929607	0.971478	0.476295	Rcan1	Gsg1L
474	Hypoxia C0242184 human GSE4483 sample 440	0.614138	0.929607	0.968421	0.47214	Slc16A1	Igfbp3
475	Atherosclerosis C0004153 human GSE420 sample 234	0.615815	0.929607	0.965383	0.468026	Myom1	Gsn
476	Gamma-hydroxybutyric acidaemia C0268631 mouse GSE2866 sample 311	0.617486	0.929607	0.962363	0.463954	Ctps	Apba2
477	Depression DOID-1595 mouse GSE26025 sample 463	0.617486	0.929607	0.962363	0.463954	Htra4	Folr1
478	myelodysplastic syndrome DOID-0050908 human GSE19429 sample 748	0.617486	0.929607	0.962363	0.463954	Mrpl3	Dcaf6
479	endometrial cancer DOID-1380 human GSE17025 sample 845	0.617486	0.929607	0.962363	0.463954	Mrpl3	Dcaf6
480	ulcerative colitis DOID-8577 human GSE11223 sample 590	0.620812	0.929607	0.956379	0.455932	Guca2B	Apoe
481	atopic dermatitis skin DOID-3310 human GSE32924 sample 630	0.624116	0.929607	0.950468	0.448068	Ankrd33B	Adamtsl3
482	Type 2 diabetes mellitus C0011860 mouse GSE2899 sample 45	0.62576	0.929607	0.947539	0.444196	Mrpl3	Slc7A2
483	Down syndrome DOID-14250 human GSE20910 sample 1063	0.627398	0.929607	0.944628	0.440361	Irx1	Dcaf6
484	Lung transplant rejection C0729958 human GSE2018 sample 66	0.630658	0.929607	0.938859	0.432806	Apoe	Folr1
485	psoriasis DOID-8893 human GSE32407 sample 836	0.633896	0.929607	0.933158	0.425399	Tnfrsf12A	Dkk2
486	asthma DOID-2841 human GSE27011 sample 567	0.633896	0.929607	0.933158	0.425399	Nrg1	Ncam1
487	inflammatory bowel disease DOID-0050589 human GSE4183 sample 551	0.633896	0.929607	0.933158	0.425399	Bace2	Ighm
488	Asthma, allergic C0155877 mouse GSE2276 sample 348	0.635507	0.929607	0.930333	0.421751	Ighm	Ctps
489	Infantile neuronal ceroid lipofuscinosis C0268281 mouse GSE6678 sample 141	0.635507	0.929607	0.930333	0.421751	Srsf3	Apoe
490	HIV - Human immunodeficiency virus infection C0019693 human GSE6740 sample 419	0.638712	0.929607	0.924734	0.41456	Folr1	Myl12A
491	Bacterial Infection C0004623 mouse GSE6435 sample 133	0.641895	0.929607	0.9192	0.40751	Folr1	Slc7A2
492	Rhinovirus infection C0276447 human GSE11348 sample 324	0.645056	0.929607	0.913731	0.400597	Sdc4	Myl12A
493	Systemic lupus erythematosus (SLE) C0024141 human GSE12374 sample 123	0.645056	0.929607	0.913731	0.400597	Csrp3	Slk
494	intracranial aneurysm DOID-10941 human GSE26969 sample 744	0.647459	0.929607	0.965657	0.41977	Cdh11
495	Cancer of the Stomach C0024623 human GSE2685 sample 361	0.648195	0.929607	0.908326	0.393817	Sdc4	Apoe
496	Breast Cancer C0006142 human GSE2155 sample 39	0.654408	0.929607	0.897701	0.380647	Slk	Smoc1
497	Fracture of femur C0015802 rat GSE1371 sample 278	0.655948	0.929607	0.895083	0.377433	Sdc4	Apoe
498	salivary gland adenoid cystic carcinoma DOID-4866 human GSE36820 sample 511	0.655948	0.929607	0.895083	0.377433	Npnt	Dcaf6
499	Huntington's disease DOID-12858 mouse GSE3248 sample 727	0.660535	0.929607	0.887318	0.367976	Ncam1	Apoe
500	Anxiety Disorder C0003469 rat GSE932 sample 111	0.666574	0.929607	0.877169	0.355783	Sdc4	Apoe
501	nasopharynx carcinoma DOID-9261 human GSE13597 sample 808	0.666574	0.929607	0.877169	0.355783	Mrpl3	Igfbp3
502	Influenza C0021400 mouse GSE3203 sample 85	0.668071	0.929607	0.874667	0.352806	Ackr3	A130071D04Rik
503	systemic juvenile idiopathic arthritis (sJIA) (subgroup-extended oligo) DOID-848 human GSE21521 sample 576	0.669562	0.929607	0.872179	0.349858	Myom1	Egf
504	head and neck squamous cell carcinoma 5520 human GSE6631 sample 458	0.674003	0.929607	0.864798	0.34118	Ighm	Igfbp3
505	Carcinoma, Hepatocellular C0019204 mouse GSE4612 sample 315	0.674003	0.929607	0.864798	0.34118	Cox19	Apoe
506	systemic juvenile idiopathic arthritis (sJIA) DOID-848 human GSE21521 sample 574	0.67985	0.929607	0.855145	0.329986	Egf	Kcnj15
507	Spinal Muscular Atrophy C0026847 mouse GSE10599 sample 235	0.681299	0.929607	0.852765	0.327253	Cadm3	Apba2
508	Hypertension C0020538 rat GSE2739 sample 209	0.687977	0.929607	0.863457	0.322933	Dcaf6
509	Hepatitis, Autoimmune C0241910 mouse GSE867 sample 230	0.688461	0.929607	0.841057	0.313963	Sdc4	Pdhb
510	bipolar disorder DOID-3312 human GSE12679 sample 770	0.698269	0.929607	0.825185	0.296366	Eps8	Slc16A1
511	polycystic ovary syndrome DOID-11612 human GSE34526 sample 797	0.701024	0.929607	0.820758	0.291544	Kcnj15	Myl12A
512	Bacterial Infection C0004623 human GSE3026 sample 322	0.705118	0.929607	0.814204	0.284475	Ighm	Plxnc1
513	ulcerative colitis DOID-8577 human GSE11223 sample 587	0.706472	0.929607	0.812042	0.282161	E2F3	Apoe
514	Type 1 diabetes mellitus C0011854 human GSE10586 sample 9	0.707822	0.929607	0.809891	0.279869	Plagl1	Apba2
515	Severe acute respiratory syndrome (SARS) C1175175 human GSE1739 sample 165	0.713002	0.929607	0.805065	0.272331	Gsn
516	HIV - Human immunodeficiency virus infection C0019693 human GSE2504 sample 157	0.719735	0.929607	0.791025	0.260146	Srsf3	Nolc1
517	Epilepsy C0014544 human GSE7486 sample 417	0.720293	0.929607	0.78864	0.258751	Dcaf6
518	sporadic breast cancer DOID-8029 human GSE3744 sample 979	0.722087	0.929607	0.784637	0.255485	E2F3
519	COPD - Chronic obstructive pulmonary disease C0024117 human GSE3212 sample 196	0.724899	0.929607	0.782915	0.251882	Gsn	Sdc4
520	Epilepsy DOID-1826 rat GSE2880 sample 804	0.727401	0.929607	0.772867	0.245986	Pdhb
521	Hepatitis C infection C0019196 human GSE2067 sample 309	0.728719	0.929607	0.776938	0.245875	Apoe	Folr1
522	Bipolar Disorder C0005586 human GSE5389 sample 302	0.730887	0.929607	0.765212	0.239891	Apoe
523	Sjogren's syndrome DOID-12894 human GSE23117 sample 888	0.734329	0.929607	0.757705	0.233978	Dcaf6
524	idiopathic pulmonary fibrosis DOID-0050156 human GSE24206 sample 869	0.734987	0.929607	0.767172	0.236214	Ighm	Plvap
525	Neurogenic Muscular Atrophy C0270948 rat GSE2566 sample 396	0.736034	0.929607	0.754007	0.231087	Ndufa10
526	Cystic Fibrosis C0010674 mouse GSE3100 sample 138	0.736226	0.929607	0.765248	0.234332	Ighm	Ngp
527	endometriosis DOID-289 human GSE6364 sample 947	0.737728	0.929607	0.750343	0.22824	Dcaf6
528	Neurological pain disorder C0423704 rat GSE18803 sample 212	0.73869	0.929607	0.761428	0.230619	Rcan1	Tnfrsf12A
529	COPD - Chronic obstructive pulmonary disease C0024117 human GSE1650 sample 36	0.739914	0.929607	0.759532	0.228787	Mical2	Fbln1
530	Infertility due to azoospermia C1321542 mouse GSE3676 sample 151	0.741133	0.929607	0.757645	0.226971	Pdhb	Pde8A
531	ulcerative colitis DOID-8577 human GSE9452 sample 454	0.741133	0.929607	0.757645	0.226971	Bace2	Ighm
532	bipolar disorder DOID-3312 human GSE5392 sample 573	0.742745	0.929607	0.739562	0.219948	Apba2
533	amyotrophic lateral sclerosis DOID-332 human GSE833 sample 1007	0.744763	0.929607	0.752039	0.221618	Sdc4	Apoe
534	hepatocellular carcinoma DOID-684 human GSE39791 sample 663	0.746036	0.929607	0.732543	0.214621	Plvap
535	endometriosis DOID-289 human GSE6364 sample 946	0.749286	0.929607	0.725655	0.209449	Dcaf6
536	ulcerative colitis DOID-8577 human GSE6731 sample 759	0.749286	0.929607	0.725655	0.209449	Irx5
537	colon carcinoma DOID-1520 mouse GSE422 sample 651	0.750715	0.929607	0.742874	0.213003	Slmap	Ctps
538	Breast Cancer DOID-1612 human GSE34925 sample 478	0.752495	0.929607	0.718894	0.204426	Mpzl2
539	amyotrophic lateral sclerosis DOID-332 mouse GSE10953 sample 680	0.753063	0.929607	0.739268	0.209661	Ngp	Myl12A
540	ulcerative colitis DOID-8577 human GSE9452 sample 923	0.75423	0.929607	0.737479	0.208012	Bace2	Ighm
541	Huntington's disease DOID-12858 human GSE24250 sample 466	0.757231	0.929607	0.708983	0.197159	Kcnj15
542	colon adenoma DOID-0050912 mouse GSE422 sample 650	0.757702	0.929607	0.73216	0.203149	Slmap	Ctps
543	Huntington's disease DOID-12858 human GSE8762 sample 930	0.759994	0.929607	0.728656	0.199976	Sdc4	Egf
544	Sjogren's syndrome DOID-12894 human GSE23117 sample 890	0.760339	0.929607	0.702524	0.192485	Dcaf6
545	nasopharynx carcinoma DOID-9261 human GSE12452 sample 774	0.763407	0.929607	0.696181	0.187944	Ankrd33B
546	Dehydration C0011175 rat GSE3131 sample 60	0.763407	0.929607	0.696181	0.187944	Apoe
547	Parkinson's disease DOID-14330 human GSE19587 sample 1080	0.764521	0.929607	0.721745	0.193793	Srsf3	Folr1
548	Thrombocytopenia C0040034 mouse GSE2527 sample 253	0.764927	0.929607	0.693051	0.185721	Apoe
549	Anaplasmosis C0002797 human GSE2600 sample 21	0.766436	0.929607	0.689949	0.183529	Dcaf6
550	type 1 diabetes mellitus 9744 rat GSE4990 sample 474	0.766436	0.929607	0.689949	0.183529	Ndufa10
551	psoriasis DOID-8893 mouse GSE27628 sample 821	0.766436	0.929607	0.689949	0.183529	Enah
552	skin squamous cell carcinoma DOID-3151 human GSE2503 sample 627	0.766436	0.929607	0.689949	0.183529	Enah
553	B-cell chronic lymphocytic leukaemia/small lymphocytic lymphoma C0023458 human GSE8835 sample 194	0.767936	0.929607	0.686875	0.181368	Ndufa10
554	Huntington's disease DOID-12858 mouse GSE9038 sample 718	0.769427	0.929607	0.683828	0.179237	Dao
555	Type 1 diabetes mellitus C0011854 mouse GSE1623 sample 53	0.769427	0.929607	0.683828	0.179237	Igfbp3
556	Nutritional deficiency, NEC C0267975 mouse GSE1776 sample 422	0.770908	0.929607	0.680807	0.177136	Csrp3
557	Alzheimer's disease DOID-10652 human GSE4757 sample 592	0.77238	0.929607	0.677812	0.175065	Apoe
558	prostate cancer DOID-10283 human GSE3868 sample 639	0.782422	0.929607	0.657558	0.161339	Igfbp3
559	sickle-cell anemia DOID-10923 human GSE16728 sample 506	0.785034	0.929607	0.690596	0.167143	Plvap	Slc16A1
560	Neurofibromatosis DOID-8712 mouse GSE1482 sample 668	0.78521	0.929607	0.651989	0.157654	Gsn
561	polycystic ovary syndrome DOID-11612 human GSE48301 sample 806	0.78659	0.929607	0.649239	0.155849	Etv1
562	Fibrosis of lung (disorder) DOID-3770 mouse GSE43695 sample 631	0.787962	0.929607	0.646513	0.154068	Ngp
563	systemic lupus erythematosus DOID-9074 human GSE55447 sample 1078	0.787962	0.929607	0.646513	0.154068	Itga9
564	hepatocellular carcinoma DOID-684 human GSE58208 sample 735	0.788127	0.929607	0.685916	0.163314	Sdc4	Egf
565	allergic contact dermatitis DOID-3042 human GSE6281 sample 925	0.789325	0.929607	0.643808	0.152311	Tnfrsf12A
566	autism spectrum disorder DOID-0060041 human GSE25507 sample 1025	0.789325	0.929607	0.643808	0.152311	Dcaf6
567	epidermolysis bullosa simplex DOID-4644 human GSE28315 sample 711	0.790679	0.929607	0.641126	0.150577	Rcan1
568	schizophrenia DOID-5419 human GSE21935 sample 855	0.798625	0.929607	0.625486	0.140649	Dcaf6
569	Wolfram syndrome UMLS CUI-C0043207 mouse GSE15293 sample 695	0.798625	0.929607	0.625486	0.140649	Ankrd33B
570	type 2 diabetes mellitus DOID-9352 human GSE23343 sample 895	0.802485	0.929607	0.617945	0.135974	Htra4
571	Lung Injury C0273115 human GSE1541 sample 67	0.803755	0.929607	0.615471	0.134456	Tnfrsf12A
572	Aplastic anaemia C0002874 human GSE3807 sample 424	0.803755	0.929607	0.615471	0.134456	Folr1
573	Autism DOID-0060041 human GSE25507 sample 464	0.805017	0.929607	0.613017	0.132958	Kcnj15
574	type 2 diabetes mellitus DOID-9352 human GSE23343 sample 893	0.806271	0.929607	0.610582	0.13148	Htra4
575	peripartum cardiomyopathy DOID-9997 human GSE42955 sample 817	0.808756	0.929607	0.605769	0.12858	Tnfrsf12A
576	Bipolar Disorder C0005586 human GSE5388 sample 107	0.809986	0.929607	0.60339	0.127157	Sdc4
577	progressive myoclonus epilepsy DOID-891 mouse GSE47516 sample 518	0.812423	0.929607	0.598687	0.124368	Cadm3
578	autism spectrum disorder DOID-0060041 human GSE25507 sample 1028	0.812423	0.929607	0.598687	0.124368	Kcnj15
579	schizophrenia DOID-5419 human GSE25673 sample 892	0.814829	0.929607	0.594057	0.121649	Smoc1
580	psoriasis DOID-8893 mouse GSE27628 sample 819	0.814829	0.929607	0.594057	0.121649	A130071D04Rik
581	melanoma DOID-1909 human GSE6887 sample 948	0.814829	0.929607	0.594057	0.121649	Cbln1
582	ulcerative colitis DOID-8577 human GSE11223 sample 588	0.81602	0.929607	0.591768	0.120316	Dao
583	invasive ductal carcinoma DOID-3008 human GSE5764 sample 626	0.817204	0.929607	0.589496	0.118999	Mrpl3
584	pulmonary tuberculosis DOID-2957 mouse GSE48027 sample 832	0.817875	0.929607	0.640959	0.128862	Ighm	Slc7A2
585	Colitis C0009319 mouse GSE2172 sample 401	0.818381	0.929607	0.587242	0.1177	Slmap
586	autism spectrum disorder DOID-0060041 human GSE25507 sample 1022	0.818381	0.929607	0.587242	0.1177	Dcaf6
587	APECED - Autoimmune polyendocrinopathy-candidiasis-ectodermal dystrophy C0085859 mouse GSE85 sample 6	0.818381	0.929607	0.587242	0.1177	Ankrd33B
588	Diabetic Neuropathy C0011882 mouse GSE11343 sample 7	0.819549	0.929607	0.585004	0.116416	Plvap
589	autism spectrum disorder DOID-0060041 human GSE25507 sample 1026	0.823011	0.929607	0.578391	0.112662	Dcaf6
590	multiple sclerosis DOID-2377 human GSE26484 sample 742	0.824151	0.929607	0.57622	0.111442	Dcaf6
591	systemic lupus erythematosus DOID-9074 human GSE55447 sample 1077	0.824151	0.929607	0.57622	0.111442	Nolc1
592	Muscular Dystrophy C0026850 mouse GSE2507 sample 232	0.824151	0.929607	0.57622	0.111442	Slmap
593	Turner Syndrome C0041408 mouse GSE1606 sample 218	0.824151	0.929607	0.57622	0.111442	Ctps
594	Septic Shock C0036983 human GSE9692 sample 307	0.824925	0.929607	0.630276	0.121305	Kcnj15	Plxnc1
595	Sendai virus infection C1319860 mouse GSE2935 sample 336	0.825283	0.929607	0.574064	0.110237	Slc7A2
596	Huntington's disease DOID-12858 human GSE1751 sample 796	0.826407	0.929607	0.571925	0.109047	Plxnc1
597	Parkinson's disease DOID-14330 human GSE6613 sample 788	0.827525	0.929607	0.569801	0.107872	Myl12A
598	Spinal Cord Injury C0037929 rat GSE16710 sample 427	0.827525	0.929607	0.569801	0.107872	Apoe
599	amyotrophic lateral sclerosis DOID-332 mouse GSE3343 sample 683	0.828635	0.929607	0.567692	0.106712	Apoe
600	asthma DOID-2841 human GSE43696 sample 829	0.829739	0.929607	0.565599	0.105566	Irx1
601	autism spectrum disorder DOID-0060041 human GSE25507 sample 1027	0.829739	0.929607	0.565599	0.105566	Dcaf6
602	idiopathic pulmonary fibrosis DOID-0050156 human GSE24206 sample 871	0.830835	0.929607	0.563521	0.104434	Dpp4
603	Dehydration C0011175 rat GSE4130 sample 210	0.831924	0.929607	0.561458	0.103316	Slc7A1
604	allergic contact dermatitis DOID-3042 human GSE6281 sample 928	0.833006	0.929607	0.55941	0.102212	Tnfrsf12A
605	Type 1 diabetes mellitus C0011854 mouse GSE11 sample 173	0.833006	0.929607	0.55941	0.102212	Ighm
606	fetal alcohol spectrum disorder DOID-0050696 mouse GSE34305 sample 526	0.834082	0.929607	0.557376	0.101121	Slc6A20B
607	basal cell carcinoma DOID-2513 mouse GSE58894 sample 730	0.834082	0.929607	0.557376	0.101121	Guca2B
608	neurofibromatosis DOID-8712 mouse GSE1482 sample 666	0.836212	0.929607	0.553353	0.0989798	Gsn
609	Generalized seizures C0234533 rat GSE1156 sample 342	0.836212	0.929607	0.553353	0.0989798	Apoe
610	familial hypercholesterolemia DOID-13810 human GSE6088 sample 908	0.837267	0.929607	0.551362	0.0979287	Mrpl3
611	schizophrenia 5419 human GSE12654 sample 465	0.838315	0.929607	0.549386	0.0968903	Apoe
612	Sepsis C0243026 mouse GSE4479 sample 150	0.838315	0.929607	0.549386	0.0968903	Ngp
613	Senescence C0001792 rat GSE854 sample 161	0.840391	0.929607	0.545475	0.0948512	Sdc4
614	ulcerative colitis DOID-8577 human GSE6731 sample 760	0.840391	0.929607	0.545475	0.0948512	Kcnj15
615	RA (rheumatoid arthritis) C0003873 human GSE1919 sample 110	0.840391	0.929607	0.545475	0.0948512	Ighm
616	Asthma DOID-2841 human GSE43696 sample 635	0.840391	0.929607	0.545475	0.0948512	Irx1
617	Leukemia, Chronic T-Cell C2363142 human GSE5788 sample 74	0.84142	0.929607	0.54354	0.0938502	Ndufa10
618	invasive lobular carcinoma DOID-3457 human GSE5764 sample 625	0.84142	0.929607	0.54354	0.0938502	Dcaf6
619	autistic disorder DOID-12849 human GSE6575 sample 1043	0.843859	0.929607	0.601414	0.102102	Ighm	Mical2
620	Glaucoma C0017601 mouse GSE3554 sample 260	0.844465	0.929607	0.537815	0.0909187	Csrp3
621	myelodysplastic syndrome DOID-0050908 human GSE19429 sample 812	0.845467	0.929607	0.535933	0.0899649	Mrpl3
622	psoriasis DOID-8893 human GSE13355 sample 837	0.845467	0.929607	0.535933	0.0899649	Hoxd8
623	Depression 1596 human GSE12654 sample 462	0.845467	0.929607	0.535933	0.0899649	Myom1
624	Schizophrenia C0036341 human GSE4036 sample 357	0.845467	0.929607	0.535933	0.0899649	Plekhh1
625	Lung transplant rejection C0729958 mouse GSE3418 sample 83	0.847452	0.929607	0.532208	0.0880914	Cdh11
626	psoriasis DOID-8893 mouse GSE27628 sample 824	0.847452	0.929607	0.532208	0.0880914	Enah
627	Rotavirus infection of children C1442797 human GSE2729 sample 43	0.847452	0.929607	0.532208	0.0880914	Ighm
628	psoriasis DOID-8893 human GSE53431 sample 813	0.849412	0.929607	0.528534	0.0862624	Dpp4
629	MDS - Myelodysplastic syndrome C0026986 human GSE4619 sample 206	0.849412	0.929607	0.528534	0.0862624	Dcaf6
630	schizophrenia DOID-5419 human GSE12679 sample 543	0.849412	0.929607	0.528534	0.0862624	Dcaf6
631	prostate cancer DOID-10283 human GSE3325 sample 990	0.850383	0.929607	0.526715	0.0853641	Etv1
632	schizophrenia DOID-5419 human GSE12679 sample 542	0.850383	0.929607	0.526715	0.0853641	Ankrd33B
633	ductal carcinoma in situ DOID-0060074 human GSE21422 sample 605	0.851347	0.929607	0.524909	0.0844764	Mrpl3
634	familial hypercholesterolemia DOID-13810 human GSE6054 sample 910	0.854203	0.929607	0.519563	0.0818759	Dcaf6
635	Infection by Aspergillus fumigatus C0276655 human GSE6965 sample 386	0.854203	0.929607	0.519563	0.0818759	Mrpl3
636	liver cirrhosis DOID-5082 human GSE50892 sample 1012	0.855143	0.929607	0.517804	0.0810293	Ighm
637	West Nile fever DOID-2366 human GSE30719 sample 874	0.855194	0.929607	0.58394	0.0913437	Dpp4	Rcan1
638	Appendicitis C0003615 human GSE9579 sample 98	0.856077	0.929607	0.516058	0.0801928	Mrpl3
639	Hepatocellular carcinoma DOID-684 human GSE10393 sample 493	0.856077	0.929607	0.516058	0.0801928	Eps8
640	ulcerative colitis DOID-8577 human GSE11223 sample 591	0.856077	0.929607	0.516058	0.0801928	Slc17A1
641	ulcerative colitis DOID-8577 human GSE11223 sample 593	0.857005	0.929607	0.514323	0.079366	Tnfrsf12A
642	large cell neuroendocrine carcinoma DOID-0050872 human GSE51852 sample 733	0.859753	0.929607	0.509186	0.076943	Hoxd8
643	Huntington's disease DOID-12858 human GSE24250 sample 671	0.860658	0.929607	0.507496	0.0761541	Kcnj15
644	melanoma DOID-1909 human GSE6887 sample 950	0.860658	0.929607	0.507496	0.0761541	Tnfrsf12A
645	Cardiomyopathy, Dilated C0007193 human GSE9800 sample 115	0.862449	0.929607	0.504149	0.0746035	Myl12A
646	Muscular Dystrophy C0026850 mouse GSE2629 sample 18	0.862449	0.929607	0.504149	0.0746035	Gsn
647	multiple sclerosis DOID-2377 human GSE38010 sample 737	0.863336	0.929607	0.502491	0.0738417	Dcaf6
648	anemia DOID-2355 human GSE4619 sample 791	0.863336	0.929607	0.502491	0.0738417	Dcaf6
649	psoriasis DOID-8893 mouse GSE27628 sample 820	0.865964	0.929607	0.497583	0.0716084	A130071D04Rik
650	Zaire ebolavirus DOID-4325 human GSE31747 sample 497	0.865964	0.929607	0.497583	0.0716084	Sdc4
651	asthma DOID-2841 human GSE31773 sample 712	0.866828	0.929607	0.495968	0.070881	Igfbp3
652	schizophrenia DOID-5419 human GSE21935 sample 854	0.866828	0.929607	0.495968	0.070881	Dcaf6
653	autism spectrum disorder DOID-0060041 human GSE25507 sample 1031	0.867687	0.929607	0.494364	0.0701619	Myl12A
654	Huntington's disease DOID-12858 human GSE8762 sample 931	0.867687	0.929607	0.494364	0.0701619	Egf
655	familial hypercholesterolemia DOID-13810 human GSE6054 sample 909	0.867687	0.929607	0.494364	0.0701619	Plagl1
656	glioblastoma UMLS CUI-C0017636 human GSE15824 sample 862	0.867687	0.929607	0.494364	0.0701619	Apoe
657	pulmonary tuberculosis DOID-2957 mouse GSE48027 sample 831	0.86915	0.929607	0.562124	0.0788319	Apoe	Slc7A2
658	autism spectrum disorder DOID-0060041 human GSE28521 sample 1041	0.869389	0.929607	0.491184	0.0687483	Ackr3
659	Hypertension C0020538 mouse GSE1674 sample 400	0.870232	0.929607	0.48961	0.0680536	Gsn
660	polycystic ovary syndrome DOID-11612 human GSE10946 sample 825	0.871901	0.929607	0.486491	0.0666877	Slc7A2
661	autistic disorder DOID-12849 human GSE6575 sample 1045	0.871901	0.929607	0.486491	0.0666877	Plagl1
662	Generalized seizures C0234533 mouse GSE6614 sample 169	0.872728	0.929607	0.484945	0.0660163	Myl12A
663	endometriosis of ovary DOID-11432 human GSE7305 sample 939	0.872728	0.929607	0.484945	0.0660163	Eps8
664	Polymyositis C0085655 human GSE3112 sample 227	0.872728	0.929607	0.484945	0.0660163	Gsn
665	asthma DOID-2841 human GSE27011 sample 566	0.873549	0.929607	0.48341	0.0653526	Ncam1
666	Lewy body dementia DOID-12217 human GSE49036 sample 1069	0.874365	0.929607	0.481884	0.0646963	Sall1
667	Type 2 diabetes mellitus C0011860 mouse GSE2899 sample 203	0.874365	0.929607	0.481884	0.0646963	Gsn
668	Duchenne muscular dystrophy (DMD) C0013264 mouse GSE1025 sample 144	0.875176	0.929607	0.480368	0.0640474	Apoe
669	Cystic Fibrosis C0010674 mouse GSE769 sample 428	0.875982	0.929607	0.47886	0.0634059	Smoc1
670	Wolfram Syndrome 10632 mouse GSE33372 sample 457	0.877578	0.929607	0.475874	0.0621442	Tmem174
671	Ventilator-associated lung injury C0340257 mouse GSE2411 sample 355	0.878368	0.929607	0.474394	0.061524	Tnfrsf12A
672	Huntington's disease DOID-12858 mouse GSE19780 sample 528	0.878368	0.929607	0.474394	0.061524	Sdc4
673	Duchenne muscular dystrophy (DMD) C0013264 mouse GSE1472 sample 410	0.879153	0.929607	0.472924	0.0609107	Apoe
674	Vulvar intraepithelial tumor UMLS CUI-C0346210 human GSE5563 sample 967	0.879933	0.929607	0.471462	0.0603043	Mpzl2
675	Chronic phase chronic myelogenous leukemia DOID-8552 human GSE5550 sample 456	0.879933	0.929607	0.471462	0.0603043	Plxnc1
676	Endometriosis C0014175 human GSE7305 sample 149	0.879933	0.929607	0.471462	0.0603043	Eps8
677	systemic lupus erythematosus DOID-9074 mouse GSE2376 sample 633	0.880709	0.929607	0.47001	0.0597046	Ngp
678	Type 2 diabetes mellitus C0011860 rat GSE2470 sample 238	0.881479	0.929607	0.468566	0.0591115	Hmgcs2
679	sickle-cell anemia DOID-10923 human GSE16728 sample 507	0.881479	0.929607	0.468566	0.0591115	Htra4
680	acute myocarditis DOID-3951 mouse GSE35182 sample 801	0.881871	0.929607	0.541839	0.0681146	Dpp4	Mpzl2
681	idiopathic pulmonary fibrosis DOID-0050156 human GSE24206 sample 872	0.882244	0.929607	0.46713	0.0585251	Htra4
682	lupus erythematosus DOID-8857 human GSE30153 sample 739	0.882244	0.929607	0.46713	0.0585251	Ighm
683	pancreatic cancer DOID-1793 mouse GSE47811 sample 449	0.883005	0.929607	0.465704	0.0579451	Ackr3
684	CML - Chronic myeloid leukemia C0023473 human GSE11889 sample 403	0.883005	0.929607	0.465704	0.0579451	Mrpl3
685	Status Epilepticus C0038220 rat GSE4236 sample 391	0.884511	0.929607	0.462876	0.0568044	Apoe
686	AML - Acute myeloid leukemia C0023467 human GSE2191 sample 112	0.886734	0.929607	0.458697	0.05514	Srsf3
687	silicosis DOID-10325 rat GSE29110 sample 983	0.887466	0.929607	0.457321	0.0545974	Sdc4
688	Alzheimer's disease DOID-10652 human GSE36980 sample 523	0.888193	0.929607	0.455952	0.0540607	Sdc4
689	autism spectrum disorder DOID-0060041 human GSE28521 sample 1040	0.888193	0.929607	0.455952	0.0540607	Apoe
690	breast cancer DOID-1612 human GSE9574 sample 448	0.890346	0.929607	0.451895	0.0524856	Slk
691	fetal alcohol spectrum disorder DOID-0050696 mouse GSE34305 sample 525	0.891054	0.929607	0.450558	0.0519719	Cyp4A31
692	Diabetic Retinopathy C0011884 rat GSE1979 sample 189	0.891758	0.929607	0.449229	0.0514639	Sdc4
693	glaucoma associated with systemic syndromes DOID-1686 mouse GSE26299 sample 489	0.894529	0.929607	0.44399	0.0494862	Irx5
694	colorectal cancer DOID-9256 human GSE1323 sample 763	0.895211	0.929607	0.442698	0.049005	Srsf3
695	autism spectrum disorder DOID-0060041 human GSE25507 sample 1024	0.896561	0.929607	0.440138	0.0480582	Dcaf6
696	Type 2 diabetes mellitus C0011860 mouse GSE2899 sample 299	0.897894	0.929607	0.437606	0.0471317	Pdhb
697	Lewy body dementia DOID-12217 human GSE49036 sample 1067	0.899861	0.929607	0.433862	0.0457788	Ptprd
698	ulcerative colitis DOID-8577 human GSE9452 sample 924	0.901791	0.929607	0.430181	0.0444687	Ighm
699	myotonic dystrophy type 1 DOID-11722 human GSE7179 sample 1050	0.901791	0.929607	0.430181	0.0444687	Mrpl3
700	Down Syndrome DOID-14250 human GSE23910 sample 494	0.901791	0.929607	0.430181	0.0444687	Myom1
701	Senescence C0001792 human GSE1786 sample 114	0.903684	0.929607	0.42656	0.0431999	Dcaf6
702	Cardiac Hypertrophy C1383860 mouse GSE5500 sample 5	0.904307	0.929607	0.425366	0.0427859	Tnfrsf12A
703	Lewy body dementia DOID-12217 human GSE49036 sample 1068	0.904926	0.929607	0.424179	0.0423763	Slc16A1
704	Neurofibromatosis DOID-8712 mouse GSE1482 sample 667	0.906759	0.929607	0.420656	0.0411731	Slmap
705	Huntington's disease DOID-12858 mouse GSE5786 sample 721	0.906759	0.929607	0.420656	0.0411731	Sdc4
706	dengue hemorrhagic fever DOID-12206 human GSE51808 sample 557	0.909737	0.929607	0.414911	0.0392506	Ighm
707	LGLL - Large granular lymphocytic leukemia C1522378 human GSE10631 sample 47	0.910321	0.929607	0.413781	0.038878	Myl12A
708	Preeclampsia C0032914 human GSE4707 sample 352	0.910321	0.929607	0.413781	0.038878	Htra4
709	chronic myeloid leukemia DOID-8552 mouse GSE48438 sample 501	0.913186	0.929737	0.408217	0.0370727	Car12
710	Gastrointestinal stromal tumor C0238198 human GSE15966 sample 76	0.913186	0.929737	0.408217	0.0370727	Npnt
711	cellular phase chronic idiopathic myelofibrosis 8106 human GSE3410 sample 460	0.914306	0.929737	0.406033	0.0363765	Ndufa10
712	cardiomyopathy DOID-0050700 human GSE9128 sample 780	0.915959	0.93011	0.402798	0.035359	Mrpl3
713	Smoldering multiple myeloma C1531608 human GSE5900 sample 404	0.917581	0.930451	0.399614	0.0343725	Dcaf6
714	asthma DOID-2841 human GSE27011 sample 565	0.919696	0.931288	0.395445	0.0331037	Ncam1
715	Malignant tumor of pancreas C0346647 human GSE14245 sample 242	0.921246	0.931554	0.392374	0.0321857	Irx5
716	idiopathic pulmonary fibrosis DOID-0050156 human GSE24206 sample 873	0.924258	0.933294	0.386369	0.030432	Ighm
717	precursor B lymphoblastic lymphoma/leukemia DOID-7061 human GSE29639 sample 803	0.931298	0.939091	0.372117	0.026486	Irx5
718	Pulmonary Hypertension C0020542 human GSE703 sample 241	0.936044	0.942083	0.362303	0.0239458	Pdhb
719	sickle-cell anemia DOID-10923 human GSE16728 sample 505	0.936871	0.942083	0.360573	0.0235129	Slc16A1
720	Eczema C0013595 human GSE6012 sample 268	0.940075	0.943992	0.353812	0.021864	Igfbp3
721	multiple myeloma DOID-9538 human GSE6691 sample 787	0.946358	0.948983	0.340236	0.0187587	Ednrb
722	acute myocarditis DOID-3951 mouse GSE35182 sample 802	0.963505	0.96484	0.300115	0.0111575	Rcan1
723	Purpura, Idiopathic Thrombocytopenic C0043117 human GSE574 sample 358	0.967559	0.967559	0.289653	0.00955255	Myl12A
